# Supplementary material for: Enhancing vaccine half-life as a novel strategy for improving immune response durability of subunit vaccines
Source: PLoS Pathog. 2025 Jan 8;21(1):e1012845. doi: 10.1371/journal.ppat.1012845 (PMC11750101; doi:10.1371/journal.ppat.1012845)
Supplement: S1 File — (XLSX) [file ppat.1012845.s006.xlsx]

## Sheet: Figure 1
1B	HPLC						1C	RBD-sFc-HR									RBD-HR										1D
RBD-sFc-HR	Time （min)	mAU	RBD-HR	Time （min)	mAU			Time (s)	500 nM	166.67 nM	55.56 nM	18.52 nM	6.17 nM	2.06 nM	0.69 nM		Time (s)	500 nM	166.67 nM	55.56 nM	18.52 nM	6.17 nM	2.06 nM	0.69 nM			CB6
	0.00041667	0.00429153		0.00166667	-0.08029			0	0	0	0	0	0	0	0		0	0	0	0	0	0	0	0			Concentration (nM)	control		RBD-Fc		RBD-sFc-HR		RBD-HR
	0.00375	0.00429153		0.005	-0.08202			0.2	0.0116643	0.00560189	0.00209036	0.00126724	0.00068874	0.00063165	0.00051271		0.2	0.0065307	0.00252512	0.00068979	0.00083726	0.00059901	0.00011137	-0.0004896			100	0.072	0.072	3.499	3.551	3.513	3.527	3.503	3.56
	0.00708333	0.00333786		0.00833333	-0.08678			0.4	0.0247543	0.0123021	0.00445457	0.00238846	0.00123661	0.00080989	0.00055461		0.4	0.0135376	0.00549934	0.00176328	0.00111405	0.00067021	-0.0001154	-0.0011464			33.3333	0.071	0.07	3.481	3.613	3.531	3.666	3.512	3.648
	0.0104167	0.00333786		0.0116667	-0.08916			0.6	0.039163	0.0194316	0.00736615	0.00374602	0.00182789	0.00136282	0.00069392		0.6	0.0216832	0.0090397	0.00280939	0.0016486	0.00127727	-0.0005489	-0.0012807			11.1111	0.07	0.073	3.466	3.548	3.531	3.649	3.502	3.627
	0.01375	0.00333786		0.015	-0.09203			0.8	0.0546226	0.0275322	0.0107692	0.00510382	0.00258374	0.00173175	0.00125401		0.8	0.030259	0.012942	0.00447678	0.00228877	0.00183554	-0.000759	-0.0012632			3.7037	0.07	0.071	3.439	3.543	3.525	3.635	3.493	3.56
	0.0170833	0.00476837		0.0183333	-0.09384			1	0.070122	0.0353427	0.013953	0.00648915	0.00309786	0.00179827	0.00135371		1	0.0394734	0.0170709	0.00619691	0.00326416	0.00258188	-0.0004288	-0.0012569			1.23457	0.069	0.073	3.231	3.279	3.089	3.375	3.022	3.093
	0.0204167	0.00619888		0.0216667	-0.09584			1.2	0.0862011	0.0439824	0.0176568	0.0082652	0.00375172	0.00196208	0.00154489		1.2	0.0487824	0.0216902	0.00811942	0.00417883	0.00339514	2.66e-06	-0.0011606			0.411523	0.072	0.071	2.198	2.117	2.06	2.053	1.848	1.535
	0.02375	0.00905991		0.025	-0.09625			1.4	0.101731	0.0525733	0.0211551	0.00983542	0.00426131	0.00234747	0.00196374		1.4	0.0582508	0.0264404	0.0101755	0.00491142	0.00372352	-0.0001512	-0.0013382			0.137174	0.072	0.07	1.018	1.03	0.816	1.02	0.685	0.626
	0.0270833	0.0128746		0.0283333	-0.09775			1.6	0.116809	0.0607145	0.0248149	0.0111749	0.00454971	0.00225553	0.00196633		1.6	0.0674957	0.031316	0.0122002	0.00526547	0.00426484	0.00028802	-0.0013187			0.045725	0.072	0.072	0.458	0.476	0.375	0.481	0.283	0.285
	0.0304167	0.0162125		0.0316667	-0.098705			1.8	0.130246	0.0687957	0.0282167	0.0122791	0.00483211	0.00195824	0.00136741		1.8	0.0758256	0.0359578	0.0143554	0.00558952	0.00439928	0.00032578	-0.0010308			0.015242	0.072	0.071	0.245	0.238	0.193	0.196	0.144	0.15
	0.03375	0.0190735		0.035	-0.099182			2	0.142063	0.0766675	0.0320329	0.0138061	0.00522161	0.00220382	0.0015496		2	0.0835544	0.0400129	0.0163466	0.0063223	0.0046862	0.00055718	-0.0004706			0.005081	0.072	0.072	0.164	0.158	0.123	0.128	0.099	0.105
	0.0370833	0.0200272		0.0383333	-0.099182			2.2	0.150744	0.0833147	0.0354496	0.0147808	0.00521059	0.00173966	0.00104889		2.2	0.0898482	0.0438805	0.0183276	0.00702299	0.00498853	0.00071254	0.00034934			0.001694	0.072	0.072	0.136	0.132	0.092	0.098	0.082	0.081
	0.0404167	0.0195503		0.0416667	-0.097752			2.4	0.158188	0.0895078	0.0385275	0.016214	0.00508418	0.00205338	0.00067665		2.4	0.0954476	0.0473716	0.019529	0.00729896	0.00480098	0.00022894	0.00021297			0.000565	0.072	0.072	0.123	0.124	0.112	0.105	0.077	0.075
	0.04375	0.0190735		0.045	-0.095844			2.6	0.164817	0.0957423	0.0415583	0.0172074	0.00509515	0.00192011	0.00082059		2.6	0.100755	0.0508308	0.0211324	0.00800786	0.00487551	0.0004245	-9.218e-05
	0.0470833	0.0181198		0.0483333	-0.097235			2.8	0.171098	0.101746	0.0442845	0.0184732	0.00469424	0.00144901	0.00049623		2.8	0.105855	0.0543226	0.0226788	0.0081387	0.00494386	0.00039109	-3.131e-05			n3113v
	0.0504167	0.0181198		0.0516667	-0.098705			3	0.176839	0.10741	0.0475864	0.0196845	0.00449052	0.00169168	0.00066828		3	0.110738	0.0572718	0.0241089	0.00847505	0.00462321	0.00056428	-0.0001933			Concentration (nM)	control			RBD-Fc			RBD-HR			RBD-sFc-HR
	0.05375	0.0190735		0.055	-0.099182			3.2	0.181846	0.112927	0.0502503	0.0208683	0.00479705	0.00210068	0.00080011		3.2	0.115829	0.0603947	0.0255886	0.00894054	0.00513241	0.00099047	6.418e-05			1000	0.077	0.076	0.077	2.189	2.22	2.254	2.216	2.216	2.229	2.241	2.223	2.257
	0.0570833	0.020504		0.0583333	-0.090599			3.4	0.187038	0.11838	0.0531613	0.0219764	0.00514146	0.00257325	0.00087708		3.4	0.121173	0.0633616	0.0273531	0.0100162	0.00587449	0.00133639	0.00051062			333.333	0.082	0.079	0.076	2.186	2.219	2.201	2.192	2.289	2.169	2.306	2.232	2.238
	0.0604167	0.0228882		0.0616667	-0.088692			3.6	0.19187	0.123506	0.0558715	0.0232185	0.00534949	0.00314833	0.00104941		3.6	0.125936	0.0661067	0.0290006	0.0108076	0.00625835	0.00183968	0.0005155			111.111	0.076	0.08	0.08	2.133	2.193	2.12	2.171	2.186	2.165	2.182	2.189	2.226
	0.06375	0.0247955		0.065	-0.088215			3.8	0.195886	0.128525	0.058475	0.0244841	0.00574017	0.00342752	0.00070883		3.8	0.130405	0.0690014	0.0306451	0.0120258	0.00677411	0.00185301	0.00023877			37.037	0.074	0.075	0.074	2.119	2.125	2.103	2.112	1.988	1.901	2.2	2.212	2.226
	0.0670833	0.0271797		0.0683333	-0.089645			4	0.200139	0.133506	0.0612984	0.0254307	0.00593242	0.00334874	0.00051661		4	0.134397	0.0713055	0.0321965	0.0132242	0.00687241	0.00192923	-0.0001721			12.3457	0.073	0.074	0.073	1.998	2.001	1.985	1.805	1.88	1.808	2.035	1.978	2.084
	0.0704167	0.0286102		0.0716667	-0.08916			4.2	0.203765	0.137974	0.0639825	0.0263932	0.00629798	0.00302625	0.00022393		4.2	0.137802	0.0732409	0.0336701	0.0134119	0.00706182	0.00196638	-0.0007034			4.11523	0.087	0.074	0.087	1.677	1.734	1.678	1.597	1.588	1.664	1.692	1.77	1.701
	0.07375	0.0286102		0.075	-0.091553			4.4	0.207184	0.142466	0.0663833	0.0272309	0.00659821	0.00278717	4.063e-05		4.4	0.141433	0.075595	0.0353174	0.0134644	0.00694195	0.00157576	-0.0012029			1.37174	0.082	0.089	0.082	1.286	1.285	1.365	0.95	0.942	0.954	0.991	0.957	0.939
	0.0770833	0.0281334		0.0783333	-0.092983			4.6	0.210258	0.146088	0.0689267	0.0282517	0.0072839	0.00320455	0.00019619		4.6	0.145084	0.0777339	0.0367027	0.0145396	0.00777739	0.00130042	-0.0009736			0.457247	0.075	0.074	0.075	0.923	0.917	0.906	0.283	0.284	0.282	0.324	0.32	0.314
	0.0804167	0.026226		0.0816667	-0.0936			4.8	0.213341	0.150156	0.0715018	0.0290988	0.00813707	0.00284914	0.00066826		4.8	0.148511	0.0803786	0.0385444	0.0153877	0.00838749	0.00186896	-0.0011529			0.152416	0.074	0.077	0.076	0.435	0.35	0.344	0.081	0.081	0.081	0.113	0.198	0.187
	0.08375	0.0243187		0.085	-0.094414			5	0.215989	0.15335	0.0737362	0.0303192	0.00879636	0.00243575	0.00060679		5	0.151688	0.0827777	0.0400688	0.0161629	0.00906086	0.00265572	-0.001192			0.0508053	0.075	0.075	0.078	0.187	0.183	0.186	0.08	0.081	0.081	0.083	0.081	0.08
	0.0870833	0.023365		0.0883333	-0.095844			5.2	0.219376	0.156836	0.0764829	0.0317429	0.00971544	0.00273642	0.00066174		5.2	0.154766	0.0851194	0.0414926	0.016429	0.00901373	0.0025774	-0.0017395			0.0169351	0.079	0.074	0.075	0.113	0.112	0.113	0.081	0.081	0.081	0.079	0.075	0.081
	0.0904167	0.023365		0.0916667	-0.096798			5.4	0.222339	0.160512	0.0791524	0.0329222	0.0103658	0.00307726	0.00072037		5.4	0.157963	0.0874959	0.0428588	0.0168141	0.00897133	0.00239102	-0.0017975			0.00564503	0.074	0.074	0.079	0.082	0.081	0.082	0.082	0.082	0.081	0.082	0.079	0.079
	0.09375	0.0243187		0.095	-0.097752			5.6	0.225111	0.163688	0.0821673	0.0344038	0.0109821	0.00295625	0.0009026		5.6	0.161159	0.0897727	0.0442983	0.0171195	0.00919838	0.00271446	-0.0017141
	0.0970833	0.0247955		0.0983333	-0.098705			5.8	0.22772	0.167662	0.0855142	0.0360967	0.0122308	0.00383347	0.00153367		5.8	0.164204	0.0920878	0.0454745	0.0180296	0.00936936	0.00292808	-0.0016132			bn03
	0.100417	0.0257492		0.101667	-0.100613			6	0.230575	0.171119	0.0888658	0.0376882	0.0130053	0.00432075	0.0027623		6	0.167854	0.0940653	0.0466062	0.0193106	0.010045	0.00338093	-0.0010892			Concentration (nM)	control			RBD-Fc			RBD-HR			RBD-sFc-HR
	0.10375	0.026226		0.105	-0.10118			6.2	0.232425	0.173868	0.0912144	0.0386119	0.0132548	0.00438179	0.00279264		6.2	0.170634	0.0961216	0.0473942	0.0195897	0.010079	0.00318727	-0.0012963			500	0.079	0.081	0.079	2.884	2.878	2.938	2.863	2.829	2.892	2.903	2.9	2.832
	0.107083	0.0271797		0.108333	-0.102043			6.4	0.234119	0.176522	0.0934769	0.039428	0.0128957	0.00443172	0.0029552		6.4	0.173833	0.0982344	0.0486689	0.0200724	0.0102719	0.00315854	-0.0010685			166.667	0.081	0.08	0.076	2.96	2.958	2.92	2.893	2.899	2.902	2.838	2.874	2.821
	0.110417	0.0267029		0.111667	-0.102997			6.6	0.236343	0.179699	0.0960205	0.0408015	0.013301	0.00449934	0.00323689		6.6	0.176431	0.100049	0.0496856	0.0206555	0.0102235	0.00333579	-0.0011534			55.5556	0.079	0.08	0.078	2.93	2.92	2.918	2.878	2.883	2.928	2.865	2.864	2.883
	0.11375	0.0267029		0.115	-0.103951			6.8	0.238553	0.182672	0.0983934	0.0421498	0.0135265	0.0050569	0.00344078		6.8	0.179272	0.10161	0.0506032	0.0207742	0.0100122	0.0027587	-0.0011368			18.5185	0.078	0.079	0.075	2.871	2.889	2.916	2.877	2.853	2.907	2.889	2.844	2.833
	0.117083	0.0271797		0.118333	-0.104904			7	0.240411	0.185382	0.100971	0.0439417	0.0140629	0.00556267	0.00399458		7	0.182039	0.103149	0.0516596	0.0215007	0.00989567	0.00275792	-0.0010005			6.17284	0.082	0.081	0.082	2.741	2.765	2.794	2.706	2.715	2.767	2.844	2.776	2.859
	0.120417	0.0286102		0.121667	-0.105381			7.2	0.242078	0.187561	0.102993	0.0450945	0.0146257	0.00593114	0.00382248		7.2	0.185323	0.105098	0.0523887	0.0224502	0.0105547	0.00269114	-0.000418			2.05761	0.087	0.074	0.087	2.556	2.565	2.645	2.119	2.125	2.123	2.423	2.389	2.411
	0.12375	0.0305176		0.125	-0.106335			7.4	0.244082	0.190071	0.104983	0.0465347	0.0152023	0.00594692	0.00353881		7.4	0.187979	0.106764	0.0531259	0.0232796	0.010561	0.00264627	0.00012129			0.685871	0.082	0.089	0.082	1.954	1.971	1.923	1.047	1.08	1.06	1.416	1.432	1.474
	0.127083	0.0319481		0.128333	-0.106335			7.6	0.245809	0.192256	0.106689	0.0474868	0.0155164	0.00606434	0.00256612		7.6	0.190025	0.108361	0.0539706	0.0234872	0.0109362	0.00235249	-0.0001199			0.228624	0.075	0.079	0.076	0.964	0.972	0.984	0.316	0.318	0.323	0.507	0.505	0.54
	0.130417	0.0329018		0.131667	-0.105858			7.8	0.247709	0.194735	0.108746	0.0488304	0.0159655	0.00609062	0.00201979		7.8	0.192164	0.110225	0.055114	0.0239861	0.0114574	0.00201982	-1.527e-05			0.076208	0.079	0.077	0.076	0.208	0.215	0.207	0.123	0.126	0.125	0.14	0.142	0.143
	0.13375	0.0343323		0.135	-0.105381			8	0.249453	0.197237	0.110155	0.0499549	0.0156976	0.00580189	0.00166452		8	0.194064	0.11186	0.0561036	0.0244663	0.011744	0.00210153	0.00020611			0.025403	0.079	0.081	0.078	0.082	0.083	0.086	0.082	0.082	0.082	0.088	0.079	0.081
	0.137083	0.0357628		0.138333	-0.105381			8.2	0.251064	0.198995	0.111847	0.0511953	0.0157089	0.00614215	0.00132162		8.2	0.196128	0.113567	0.0570338	0.0245641	0.0120684	0.00169152	0.00037625			0.008468	0.079	0.08	0.075	0.082	0.078	0.082	0.082	0.081	0.081	0.08	0.094	0.08
	0.140417	0.0371933		0.141667	-0.105381			8.4	0.252283	0.201296	0.113249	0.0521265	0.0158927	0.0063404	0.00127585		8.4	0.198066	0.11543	0.0578495	0.0247913	0.0123952	0.00124275	0.00022217			0.002823	0.076	0.079	0.079	0.083	0.082	0.08	0.082	0.079	0.08	0.084	0.081	0.08
	0.14375	0.0371933		0.145	-0.106335			8.6	0.25359	0.202998	0.114524	0.0529091	0.0159535	0.00661005	0.0012607		8.6	0.200079	0.117534	0.0589151	0.0257937	0.0130992	0.00136237	0.00041352
	0.147083	0.0371933		0.148333	-0.107765			8.8	0.255447	0.205182	0.116435	0.0538944	0.0162721	0.00650941	0.00099162		8.8	0.20207	0.119777	0.0606255	0.0264054	0.0133664	0.00195874	0.00052352
	0.150417	0.0367165		0.151667	-0.110626			9	0.257167	0.206786	0.118145	0.0552511	0.0165227	0.00670495	0.00066064		9	0.203952	0.121466	0.0614824	0.0266777	0.0135642	0.001784	0.00017746
	0.15375	0.0362396		0.155	-0.113487			9.2	0.259134	0.208864	0.120003	0.0565399	0.0169587	0.0074052	0.00084075		9.2	0.206337	0.123239	0.0632038	0.0276586	0.0136888	0.00185882	0.00032817
	0.157083	0.035286		0.158333	-0.115395			9.4	0.260804	0.211365	0.122284	0.057516	0.0173783	0.0079703	0.00130564		9.4	0.208428	0.124789	0.0644858	0.0279342	0.0142566	0.00233879	0.00030217
	0.160417	0.0343323		0.161667	-0.116825			9.6	0.262347	0.213149	0.12465	0.0584608	0.0176949	0.00840722	0.00207772		9.6	0.210649	0.12629	0.0656211	0.028182	0.0144975	0.00278368	-0.0004374
	0.16375	0.0338554		0.165	-0.117779			9.8	0.264569	0.215449	0.127144	0.0594733	0.0185906	0.00929241	0.00339006		9.8	0.212936	0.127648	0.0663331	0.0291241	0.0146986	0.00326942	-0.000861
	0.167083	0.0329018		0.168333	-0.11778			10	0.266267	0.217333	0.128839	0.0604291	0.0189968	0.00920025	0.00398732		10	0.215813	0.129258	0.0680396	0.0303913	0.0152388	0.00370895	-0.0004783
	0.170417	0.0314712		0.171667	-0.11802			10.2	0.267913	0.219007	0.130691	0.0613057	0.0194587	0.00946611	0.00442582		10.2	0.217801	0.130555	0.0692433	0.0310006	0.0150215	0.0038497	-0.0011463
	0.17375	0.0305176		0.175	-0.118256			10.4	0.269163	0.22044	0.132486	0.0618761	0.0198125	0.009141	0.00430604		10.4	0.219907	0.132063	0.0703292	0.0320083	0.0148971	0.00398832	-0.0011879
	0.177083	0.0295639		0.178333	-0.118256			10.6	0.27069	0.222186	0.134347	0.0631002	0.0205064	0.00937768	0.00448489		10.6	0.222225	0.13316	0.0712798	0.033052	0.0152176	0.00418052	-0.0013293
	0.180417	0.0290871		0.181667	-0.118256			10.8	0.271908	0.223634	0.136226	0.0642003	0.0211492	0.00953505	0.00486338		10.8	0.224606	0.134069	0.0721334	0.0342997	0.0157441	0.00477881	-0.0013684
	0.18375	0.0286102		0.185	-0.118733			11	0.272842	0.224499	0.137798	0.0652896	0.0215937	0.00917883	0.00459485		11	0.226467	0.135374	0.0726897	0.0351597	0.0159447	0.00482245	-0.0012825
	0.187083	0.0276566		0.188333	-0.119686			11.2	0.274071	0.225424	0.139283	0.0656967	0.0220573	0.00927784	0.00402578		11.2	0.228724	0.136719	0.0731597	0.0355432	0.0161501	0.00515908	-0.0007952
	0.190417	0.0271797		0.191667	-0.120163			11.4	0.275834	0.227753	0.140963	0.0670005	0.023216	0.00942296	0.004229		11.4	0.229926	0.137818	0.0738622	0.0359206	0.0160999	0.00502793	-0.0007031
	0.19375	0.0271797		0.195	-0.121117			11.6	0.276989	0.229242	0.142637	0.0681399	0.0237169	0.00952629	0.00418379		11.6	0.23161	0.139085	0.0749055	0.036318	0.0162455	0.00537598	-0.0004383
	0.197083	0.0271797		0.198333	-0.12207			11.8	0.278316	0.230543	0.144255	0.0696464	0.0240452	0.00944581	0.00433128		11.8	0.233206	0.13994	0.0758035	0.0367164	0.0161023	0.00544234	4.057e-05
	0.200417	0.0276566		0.201667	-0.123501			12	0.278812	0.231371	0.145014	0.0703315	0.0233892	0.00886494	0.00348618		12	0.234852	0.140956	0.076092	0.0374906	0.0162177	0.0055066	0.00022562
	0.20375	0.0276566		0.205	-0.125408			12.2	0.279667	0.231891	0.146505	0.0715212	0.0233359	0.00875992	0.00287114		12.2	0.236372	0.141947	0.0768295	0.0375526	0.0161637	0.00501018	0.00045983
	0.207083	0.0276566		0.208333	-0.125885			12.4	0.28059	0.233411	0.147773	0.0722354	0.0235963	0.0087077	0.00292696		12.4	0.23794	0.143119	0.0776508	0.037716	0.0161285	0.00480729	0.00060615
	0.210417	0.0267029		0.211667	-0.125885			12.6	0.281841	0.234342	0.149028	0.0731992	0.0239474	0.00884947	0.00277915		12.6	0.240328	0.144659	0.079177	0.0391344	0.0165998	0.00535816	0.00131325
	0.21375	0.0257492		0.215	-0.124931			12.8	0.28293	0.23534	0.150505	0.0741994	0.0243398	0.00904657	0.00219551		12.8	0.241611	0.145878	0.0803013	0.0392606	0.0167731	0.00554525	0.00138428
	0.217083	0.0247955		0.218333	-0.124931			13	0.284191	0.236256	0.151513	0.0750508	0.0245421	0.0091113	0.0027879		13	0.243342	0.147802	0.0810544	0.0394608	0.0172755	0.00524408	0.00152968
	0.220417	0.0243187		0.221667	-0.126362			13.2	0.285369	0.237359	0.153134	0.0758285	0.0249316	0.00956443	0.00291172		13.2	0.245098	0.149138	0.0830353	0.0399435	0.0180424	0.00551528	0.00222816
	0.22375	0.0247955		0.225	-0.127792			13.4	0.286121	0.238252	0.154701	0.0763975	0.025318	0.0097111	0.0030281		13.4	0.246199	0.149757	0.0830204	0.0392582	0.0179691	0.00486506	0.00160549
	0.227083	0.026226		0.228333	-0.128746			13.6	0.287306	0.239214	0.156005	0.0772559	0.0256792	0.00964193	0.00303043		13.6	0.247462	0.151024	0.0834974	0.0394323	0.0178998	0.0044942	0.00137599
	0.230417	0.0276566		0.231667	-0.131607			13.8	0.288469	0.240423	0.15729	0.0784861	0.0266067	0.00997213	0.00382551		13.8	0.249101	0.151905	0.0839828	0.0397099	0.0174201	0.00407612	0.00102102
	0.23375	0.0281334		0.235	-0.135422			14	0.289792	0.24123	0.158526	0.079552	0.0272685	0.0102991	0.00375541		14	0.251008	0.153372	0.0852325	0.0403587	0.0179211	0.00452107	0.00099352
	0.237083	0.0276566		0.238333	-0.13876			14.2	0.290957	0.241771	0.160158	0.0803334	0.027612	0.0103842	0.00360433		14.2	0.252307	0.154247	0.0856427	0.040365	0.0179438	0.00455575	0.00046037
	0.240417	0.0271797		0.241667	-0.139713			14.4	0.291562	0.242814	0.161332	0.0809429	0.0280243	0.0107776	0.00309031		14.4	0.253632	0.15517	0.0859165	0.0406156	0.018348	0.00426556	0.0001545
	0.24375	0.0276566		0.245	-0.139237			14.6	0.292328	0.243892	0.162236	0.0820847	0.028179	0.0114401	0.00325777		14.6	0.255757	0.155967	0.0868925	0.0414315	0.0190933	0.00437731	0.00032429
	0.247083	0.0271797		0.248333	-0.138283			14.8	0.293061	0.245099	0.163374	0.0835295	0.0286773	0.0121169	0.00340091		14.8	0.257342	0.157071	0.0870818	0.0416626	0.019043	0.00503522	0.00014845
	0.250417	0.0267029		0.251667	-0.135899			15	0.294336	0.246461	0.164464	0.0843907	0.0287162	0.0124609	0.00338944		15	0.258836	0.158179	0.0876825	0.0416286	0.0187225	0.00462185	0.00022874
	0.25375	0.0267029		0.255	-0.133514			15.2	0.295141	0.247822	0.16542	0.0853207	0.0291171	0.0127578	0.00363912		15.2	0.260383	0.159606	0.0886879	0.0418106	0.0189207	0.00496369	0.00043363
	0.257083	0.026226		0.258333	-0.130653			15.4	0.296084	0.24947	0.166585	0.0865257	0.0293976	0.0130808	0.00389356		15.4	0.261779	0.160227	0.0892687	0.0422192	0.0188831	0.00489	0.00053361
	0.260417	0.0252724		0.261667	-0.1297			15.6	0.296508	0.250296	0.167542	0.087412	0.029327	0.0128115	0.00376859		15.6	0.263549	0.16075	0.0896125	0.0424228	0.0185398	0.00528413	0.00043929
	0.26375	0.0238419		0.265	-0.130177			15.8	0.297378	0.250922	0.168433	0.0880402	0.029168	0.0124752	0.00348241		15.8	0.265059	0.161233	0.09013	0.0426609	0.0187988	0.00553607	0.0003876
	0.267083	0.0219345		0.268333	-0.132084			16	0.298164	0.252152	0.170208	0.0889652	0.0294389	0.0124611	0.00294537		16	0.266545	0.161956	0.0902859	0.0430775	0.0187648	0.00561585	0.00025083
	0.270417	0.0209808		0.271667	-0.134468			16.2	0.298976	0.253197	0.171492	0.0898877	0.0297597	0.0126203	0.00288351		16.2	0.267784	0.162954	0.0912484	0.0432372	0.0189739	0.005784	0.00030271
	0.27375	0.0209808		0.275	-0.136375			16.4	0.300373	0.254857	0.173148	0.0906187	0.030478	0.0129692	0.00332052		16.4	0.269528	0.163726	0.0918729	0.0438404	0.0192723	0.00604339	0.00056406
	0.277083	0.0219345		0.278333	-0.13876			16.6	0.301315	0.25599	0.174465	0.0917377	0.0309712	0.0132806	0.00336352		16.6	0.271243	0.165204	0.0929291	0.0449632	0.0201199	0.00661521	0.00102438
	0.280417	0.0228882		0.281667	-0.141144			16.8	0.301955	0.256674	0.175415	0.0922718	0.0311402	0.0133039	0.00307484		16.8	0.272319	0.166384	0.0934818	0.0448769	0.0207491	0.00640991	0.00072645
	0.28375	0.0238419		0.285	-0.143051			17	0.303271	0.257736	0.176814	0.0932391	0.031539	0.0134701	0.0035531		17	0.274007	0.167734	0.0944803	0.0456993	0.021522	0.00624484	0.00132272
	0.287083	0.0252724		0.288333	-0.145435			17.2	0.304614	0.258712	0.178454	0.0943797	0.0322103	0.0138289	0.00351748		17.2	0.275283	0.168342	0.0953364	0.0460651	0.0221863	0.00584285	0.00140829
	0.290417	0.0257492		0.291667	-0.14782			17.4	0.305622	0.259275	0.179202	0.0952079	0.0324595	0.013438	0.00325249		17.4	0.276024	0.168778	0.0953956	0.0459189	0.0217816	0.00514637	0.00105881
	0.29375	0.0252724		0.295	-0.150204			17.6	0.307388	0.259825	0.180459	0.0960426	0.0329676	0.0139275	0.00341623		17.6	0.277301	0.169999	0.0962527	0.0461102	0.0220848	0.00544692	0.00088035
	0.297083	0.023365		0.298333	-0.152588			17.8	0.308426	0.260189	0.181419	0.0967809	0.0332418	0.0143927	0.00357893		17.8	0.278708	0.17066	0.0968183	0.0464774	0.0224001	0.00564235	0.000606
	0.300417	0.020504		0.301667	-0.154495			18	0.309937	0.261067	0.183005	0.0978349	0.0337567	0.015162	0.00394325		18	0.280261	0.1719	0.0977246	0.04746	0.0232758	0.00599377	0.00115523
	0.30375	0.0190735		0.305	-0.156879			18.2	0.310617	0.261825	0.184073	0.0985777	0.0337868	0.0151248	0.00362321		18.2	0.281841	0.172792	0.0984606	0.0478558	0.0232593	0.0059088	0.00155532
	0.307083	0.0181198		0.308333	-0.160217			18.4	0.311684	0.263006	0.184408	0.0994554	0.0341357	0.0154512	0.00363793		18.4	0.28334	0.173799	0.0991846	0.0484606	0.0233165	0.00590283	0.00135845
	0.310417	0.0181198		0.311667	-0.164032			18.6	0.312353	0.263663	0.184875	0.100204	0.0344843	0.0154618	0.00354973		18.6	0.28502	0.174905	0.099727	0.0489178	0.0233948	0.00611529	0.00142068
	0.31375	0.0185966		0.315	-0.16737			18.8	0.313139	0.26457	0.186007	0.101191	0.034843	0.0152711	0.0039455		18.8	0.286067	0.175856	0.100243	0.0491044	0.0230498	0.00619476	0.00117269
	0.317083	0.0195503		0.318333	-0.169277			19	0.314465	0.265546	0.187061	0.101596	0.0348698	0.0150789	0.00453898		19	0.287536	0.176813	0.101432	0.0502189	0.0232624	0.00606962	0.00162033
	0.320417	0.0209808		0.321667	-0.170231			19.2	0.315005	0.266365	0.187653	0.102332	0.0355366	0.0148989	0.00426627		19.2	0.289067	0.178279	0.102398	0.0508814	0.0241121	0.00646299	0.00207008
	0.32375	0.0224114		0.325	-0.170708			19.4	0.315668	0.267143	0.188561	0.102572	0.0357784	0.0145617	0.00429453		19.4	0.290282	0.178357	0.102739	0.0511818	0.0242873	0.00626372	0.00209523
	0.327083	0.0224114		0.328333	-0.17192			19.6	0.316631	0.267781	0.189502	0.103102	0.0366464	0.0144414	0.00450013		19.6	0.291843	0.179272	0.103178	0.0516523	0.0241942	0.00662216	0.00214805
	0.330417	0.0224114		0.331667	-1709828			19.8	0.317841	0.268296	0.190779	0.103531	0.0371908	0.0145469	0.00472316		19.8	0.293668	0.180531	0.104343	0.0521044	0.0249009	0.00714794	0.00273521
	0.33375	0.0224114		0.335	-0.170231			20	0.318886	0.269012	0.192273	0.104233	0.0379358	0.0146655	0.00463006		20	0.294933	0.181223	0.105138	0.05235	0.0249262	0.00702441	0.00266134
	0.337083	0.0224114		0.338333	-0.1688			20.2	0.319774	0.269221	0.192533	0.104915	0.0380467	0.0146417	0.0044124		20.2	0.296158	0.181857	0.105558	0.0526058	0.025136	0.00680769	0.00238079
	0.340417	0.0219345		0.341667	-0.168324			20.4	0.320931	0.27003	0.193605	0.106019	0.0391373	0.0155019	0.00456329		20.4	0.297765	0.182713	0.105917	0.0534083	0.0251827	0.00661809	0.00242832
	0.34375	0.0219345		0.345	-0.1688			20.6	0.321682	0.270538	0.193929	0.106887	0.0395235	0.0155805	0.00458084		20.6	0.299514	0.183749	0.106462	0.0539303	0.0254921	0.00657757	0.00257872
	0.347083	0.0219345		0.348333	-0.169754			20.8	0.322547	0.270851	0.194751	0.10761	0.0399937	0.0156297	0.00407311		20.8	0.300918	0.184819	0.10706	0.0539232	0.0259321	0.00652699	0.00248373
	0.350417	0.0214577		0.351667	-0.170231			21	0.323935	0.27162	0.195568	0.108937	0.0405001	0.0160923	0.00459187		21	0.302622	0.185802	0.107783	0.0546139	0.0263292	0.00678573	0.00261849
	0.35375	0.0214577		0.355	-0.170708			21.2	0.325007	0.271894	0.196177	0.109632	0.0407224	0.0160644	0.00448525		21.2	0.303895	0.187054	0.108594	0.0546809	0.0267117	0.00708852	0.00277909
	0.357083	0.0219345		0.358333	-0.170231			21.4	0.325888	0.272042	0.196704	0.110166	0.0408525	0.0165779	0.00434242		21.4	0.305334	0.188202	0.108952	0.0547294	0.0264532	0.00740587	0.0022718
	0.360417	0.0228882		0.361667	-0.170231			21.6	0.327014	0.272563	0.197748	0.110942	0.0416854	0.0174767	0.00482679		21.6	0.306834	0.189192	0.109473	0.0549108	0.0265184	0.00746251	0.00212143
	0.36375	0.0238419		0.365	-0.169277			21.8	0.327348	0.273057	0.198139	0.111884	0.0418125	0.0173898	0.00463511		21.8	0.308152	0.189646	0.109192	0.0550472	0.0262092	0.00748766	0.00176511
	0.367083	0.023365		0.368333	-0.168324			22	0.328205	0.273897	0.199268	0.113119	0.0423667	0.0177302	0.00522349		22	0.309558	0.190291	0.10937	0.0553801	0.0255163	0.00749165	0.0017274
	0.370417	0.0224114		0.371667	-0.167847			22.2	0.328644	0.274133	0.199584	0.113518	0.0424329	0.0174717	0.00498496		22.2	0.311234	0.191136	0.109956	0.0559191	0.0254993	0.00760435	0.00169555
	0.37375	0.0209808		0.375	-0.1688			22.4	0.328966	0.274858	0.2001	0.114442	0.0425584	0.0174046	0.00502138		22.4	0.312603	0.192445	0.110493	0.0567672	0.0260774	0.00815808	0.00160868
	0.377083	0.0195503		0.378333	-0.170231			22.6	0.329348	0.275675	0.201276	0.114961	0.043009	0.0176003	0.0052484		22.6	0.313352	0.192915	0.110776	0.0570116	0.0257869	0.00806666	0.00177868
	0.380417	0.017643		0.381667	-0.172615			22.8	0.33017	0.276732	0.202425	0.116126	0.043374	0.0176371	0.00572735		22.8	0.314307	0.19324	0.111406	0.0573951	0.0256421	0.00775131	0.00170566
	0.38375	0.0162125		0.385	-0.174999			23	0.330919	0.277629	0.203238	0.116242	0.0434518	0.0174826	0.00531864		23	0.315176	0.194081	0.112148	0.0582127	0.0260738	0.00801197	0.00190779
	0.387083	0.0157356		0.388333	-0.177383			23.2	0.331283	0.27814	0.203799	0.116658	0.0438228	0.0171485	0.00450512		23.2	0.316044	0.194567	0.112567	0.0585126	0.0261744	0.00792035	0.00180276
	0.390417	0.0171661		0.391667	-0.178814			23.4	0.331883	0.279444	0.204874	0.117224	0.0440461	0.0171965	0.00509901		23.4	0.316864	0.194875	0.112946	0.0588252	0.0264439	0.00776967	0.00181314
	0.39375	0.0195503		0.395	-0.178337			23.6	0.332862	0.280167	0.205683	0.118209	0.0445289	0.0178443	0.00517292		23.6	0.318276	0.195972	0.113756	0.0595513	0.0268477	0.00804093	0.0022072
	0.397083	0.0214577		0.398333	-0.175953			23.8	0.333629	0.2809	0.206502	0.118889	0.0442316	0.0176826	0.0053766		23.8	0.319425	0.196857	0.115041	0.0601965	0.0278008	0.00827025	0.002794
	0.400417	0.0228882		0.401667	-0.172615			24	0.334633	0.281618	0.207381	0.119897	0.0441095	0.0181474	0.00542796		24	0.319672	0.197138	0.115319	0.0604125	0.0276234	0.0076943	0.00227698
	0.40375	0.0238419		0.405	-0.170231			24.2	0.335401	0.282263	0.208237	0.120913	0.0440535	0.0190575	0.00566277		24.2	0.320804	0.198146	0.115731	0.0609465	0.0277607	0.00782046	0.00242175
	0.407083	0.0238419		0.408333	-0.169754			24.4	0.336245	0.282988	0.208736	0.121512	0.0445211	0.019625	0.0058729		24.4	0.32171	0.199395	0.11623	0.0615385	0.0281168	0.0080445	0.00281434
	0.410417	0.023365		0.411667	-0.170231			24.6	0.336941	0.283429	0.209016	0.122269	0.0443764	0.0191489	0.00573525		24.6	0.322798	0.200328	0.117117	0.0615527	0.0283986	0.00842775	0.00327944
	0.41375	0.0219345		0.415	-0.172138			24.8	0.337754	0.283868	0.21008	0.123297	0.0448208	0.0191355	0.00573393		24.8	0.323313	0.20117	0.117211	0.0612769	0.0286024	0.0081814	0.00348813
	0.417083	0.0209808		0.418333	-0.174999			25	0.338346	0.284023	0.210391	0.123217	0.044693	0.0185853	0.00558564		25	0.324185	0.201834	0.117922	0.0616165	0.0287503	0.00836018	0.00361771
	0.420417	0.0200272		0.421667	-0.179291			25.2	0.338621	0.283901	0.210802	0.123336	0.0443613	0.0180335	0.00496273		25.2	0.324753	0.202738	0.118138	0.0613427	0.0285021	0.00838502	0.00358046
	0.42375	0.0190735		0.425	-0.182152			25.4	0.339614	0.284271	0.21155	0.123948	0.0449232	0.0182563	0.00506745		25.4	0.325587	0.203211	0.118545	0.0613817	0.0282639	0.00810266	0.00331775
	0.427083	0.0181198		0.428333	-0.184536			25.6	0.340185	0.284445	0.212311	0.124508	0.0452145	0.0180137	0.00448699		25.6	0.326791	0.203363	0.118914	0.0610741	0.0283833	0.00808043	0.00377988
	0.430417	0.0171661		0.431667	-0.186443			25.8	0.340273	0.284665	0.212454	0.125161	0.0452324	0.0177799	0.00425649		25.8	0.328012	0.203694	0.119057	0.0613633	0.0286987	0.00868318	0.00409201
	0.43375	0.0162125		0.435	-0.188351			26	0.340767	0.284957	0.212955	0.125245	0.0456819	0.0180654	0.00423034		26	0.329816	0.20457	0.120128	0.0623591	0.0298249	0.00938523	0.00481035
	0.437083	0.014782		0.438333	-0.190735			26.2	0.341403	0.285307	0.21359	0.125466	0.0462192	0.0185879	0.00426984		26.2	0.331406	0.205749	0.1208	0.0629046	0.0310616	0.00979644	0.00498589
	0.440417	0.0138283		0.441667	-0.192165			26.4	0.341811	0.285708	0.214216	0.125926	0.0465581	0.0185895	0.00391722		26.4	0.332324	0.206632	0.121357	0.063208	0.0313815	0.0103852	0.0049397
	0.44375	0.014782		0.445	-0.193119			26.6	0.342634	0.286322	0.215184	0.126594	0.0475452	0.0189661	0.0043048		26.6	0.333115	0.20681	0.122074	0.063288	0.0313447	0.0105917	0.0045902
	0.447083	0.0166893		0.448333	-0.193596			26.8	0.343364	0.286666	0.215763	0.12668	0.048501	0.0188198	0.00427315		26.8	0.334433	0.207444	0.122783	0.0638226	0.0320504	0.0109511	0.00396627
	0.450417	0.0190735		0.451667	-0.193596			27	0.343865	0.287292	0.216377	0.126661	0.0487468	0.0187738	0.00430139		27	0.335546	0.20822	0.123308	0.0644619	0.0325067	0.0115426	0.00378147
	0.45375	0.0214577		0.455	-0.193596			27.2	0.344587	0.288198	0.217125	0.1276	0.0496356	0.0190921	0.00466299		27.2	0.337489	0.209207	0.124306	0.0653638	0.0328399	0.0118705	0.00375863
	0.457083	0.0228882		0.458333	-0.194073			27.4	0.345666	0.289584	0.218025	0.128774	0.050278	0.0197128	0.00560195		27.4	0.338634	0.210089	0.124848	0.0656622	0.0335644	0.0119021	0.0036601
	0.460417	0.0228882		0.461667	-0.19455			27.6	0.346495	0.289929	0.218795	0.129664	0.050653	0.020012	0.00604067		27.6	0.339961	0.211471	0.125965	0.0665465	0.0341908	0.0125851	0.00388785
	0.46375	0.0214577		0.465	-0.19455			27.8	0.347377	0.290766	0.219332	0.130238	0.0507692	0.0201637	0.00659087		27.8	0.340949	0.212431	0.12659	0.0668887	0.0345461	0.0124895	0.0037155
	0.467083	0.0195503		0.468333	-0.194073			28	0.348563	0.291137	0.220081	0.131194	0.0513608	0.0208269	0.00706983		28	0.3421	0.213121	0.126855	0.0671102	0.0338153	0.0122399	0.00317345
	0.470417	0.017643		0.471667	-0.193119			28.2	0.349339	0.291635	0.220435	0.131801	0.0515881	0.0212106	0.00748637		28.2	0.343457	0.214078	0.127235	0.0675789	0.0341176	0.0127154	0.00331494
	0.47375	0.0162125		0.475	-0.192642			28.4	0.349858	0.292237	0.220888	0.132419	0.0520529	0.0211143	0.00732518		28.4	0.344542	0.214926	0.127954	0.0680143	0.0345397	0.0126732	0.0034595
	0.477083	0.0157356		0.478333	-0.192165			28.6	0.350309	0.292593	0.221526	0.133251	0.0521937	0.0211194	0.00735982		28.6	0.345219	0.215316	0.127991	0.0679834	0.0342669	0.0122403	0.00313919
	0.480417	0.0162125		0.481667	-0.191689			28.8	0.351354	0.29333	0.222601	0.133897	0.052673	0.0212384	0.0077525		28.8	0.345526	0.215832	0.12789	0.0679238	0.0339941	0.0117465	0.00342029
	0.48375	0.0171661		0.485	-0.192165			29	0.352194	0.293639	0.223035	0.134209	0.0526053	0.0208522	0.00752623		29	0.346434	0.216563	0.128466	0.0682372	0.0339956	0.0117155	0.00323316
	0.487083	0.0171661		0.488333	-0.193596			29.2	0.353054	0.294069	0.223485	0.135564	0.0525924	0.0209786	0.00769476		29.2	0.346922	0.21702	0.1284	0.0675882	0.0335931	0.0110972	0.00309456
	0.490417	0.0162125		0.491667	-0.195026			29.4	0.354176	0.294864	0.224525	0.136263	0.0536444	0.0216383	0.00767861		29.4	0.347846	0.217385	0.128373	0.0675841	0.0336841	0.0107626	0.0034366
	0.49375	0.0152588		0.495	-0.196457			29.6	0.354842	0.295531	0.224991	0.136955	0.0538848	0.0218928	0.00740956		29.6	0.348834	0.21783	0.12782	0.0671575	0.0334376	0.0106692	0.00355921
	0.497083	0.0143051		0.498333	-0.197887			29.8	0.355649	0.296235	0.225421	0.137902	0.05456	0.0222742	0.00748036		29.8	0.349343	0.217959	0.1279	0.0669098	0.0330939	0.0106417	0.0031798
	0.500417	0.0143051		0.501667	-0.198841			30	0.356447	0.296662	0.225784	0.138769	0.0549191	0.0227618	0.00750962		30	0.350579	0.218544	0.128024	0.0674135	0.0332464	0.0107773	0.00309788
	0.50375	0.0138283		0.505	-0.200748			30.2	0.357229	0.29719	0.226508	0.139914	0.0553139	0.0232533	0.00769461		30.2	0.351557	0.219594	0.128418	0.0677449	0.0333769	0.0111209	0.00307603
	0.507083	0.0133514		0.508333	-0.20361			30.4	0.357687	0.297301	0.226781	0.140599	0.0554193	0.0231764	0.00721686		30.4	0.352555	0.220308	0.129219	0.0685712	0.0333708	0.0113994	0.00357486
	0.510417	0.0133514		0.511667	-0.205994			30.6	0.358283	0.297775	0.227539	0.141255	0.0557287	0.0232736	0.00735992		30.6	0.35383	0.220832	0.130045	0.0691946	0.0337408	0.0117635	0.00373872
	0.51375	0.0133514		0.515	-0.207424			30.8	0.358687	0.298008	0.228059	0.14124	0.0559912	0.0229091	0.0068791		30.8	0.354997	0.221543	0.130397	0.0699712	0.0341921	0.0121429	0.00430844
	0.517083	0.0133514		0.518333	-0.208378			31	0.359208	0.298925	0.229266	0.142404	0.055961	0.0231218	0.00706641		31	0.356216	0.222203	0.130966	0.0702593	0.0342136	0.0122977	0.00435647
	0.520417	0.0123978		0.521667	-0.208378			31.2	0.359971	0.299645	0.23005	0.14304	0.056606	0.0232327	0.00705614		31.2	0.357572	0.223308	0.132091	0.0710852	0.0343184	0.0124177	0.00468316
	0.52375	0.0114441		0.525	-0.206947			31.4	0.360562	0.299992	0.230477	0.143589	0.0564771	0.0229145	0.00717844		31.4	0.358329	0.223817	0.132371	0.0713418	0.0344288	0.0123019	0.00449453
	0.527083	0.0109672		0.528333	-0.204086			31.6	0.360989	0.300276	0.231078	0.144317	0.0567837	0.0227443	0.00733792		31.6	0.359721	0.224793	0.133193	0.0719917	0.0348552	0.0128002	0.00482541
	0.530417	0.0114441		0.531667	-0.202656			31.8	0.36157	0.300986	0.23122	0.14457	0.0570767	0.0229635	0.00702914		31.8	0.360451	0.225245	0.133181	0.0722059	0.0349706	0.0127842	0.00479282
	0.53375	0.0123978		0.535	-0.202179			32	0.362237	0.301048	0.231664	0.144954	0.0571852	0.0232257	0.00687822		32	0.361652	0.22573	0.133778	0.0727963	0.0349634	0.0130219	0.00506007
	0.537083	0.0128746		0.538333	-0.202179			32.2	0.362465	0.301508	0.231388	0.144975	0.0571541	0.0230317	0.00661849		32.2	0.362148	0.226303	0.134019	0.073193	0.0354754	0.0129058	0.00484705
	0.540417	0.0138283		0.541667	-0.203133			32.4	0.362932	0.302235	0.231787	0.145633	0.0575434	0.0233902	0.0063946		32.4	0.363195	0.227069	0.135112	0.0736882	0.0363738	0.0130621	0.00515576
	0.54375	0.014782		0.545	-0.204563			32.6	0.363126	0.302697	0.231881	0.146093	0.0575235	0.0236951	0.00635949		32.6	0.363571	0.227571	0.135262	0.0740288	0.0366075	0.012834	0.00491514
	0.547083	0.0152588		0.548333	-0.206471			32.8	0.364004	0.303649	0.232589	0.14672	0.0583588	0.0242746	0.00649907		32.8	0.364092	0.228215	0.136113	0.0741815	0.0370858	0.0130175	0.00523353
	0.550417	0.0157356		0.551667	-0.208378			33	0.364588	0.303948	0.233186	0.147146	0.0584469	0.0244604	0.0066154		33	0.364617	0.2284	0.136137	0.0738313	0.0373439	0.0124599	0.00477899
	0.55375	0.0162125		0.555	-0.210285			33.2	0.365245	0.304704	0.233846	0.147482	0.0586775	0.0249886	0.00639837		33.2	0.365576	0.229208	0.136438	0.0736773	0.0372272	0.0120701	0.00472159
	0.557083	0.0171661		0.558333	-0.210762			33.4	0.366098	0.305279	0.23464	0.147671	0.0595285	0.0253639	0.00615531		33.4	0.366458	0.229343	0.135878	0.0738417	0.0368983	0.0117748	0.00444973
	0.560417	0.017643		0.561667	-0.209808			33.6	0.367015	0.305629	0.234907	0.148347	0.0598404	0.0254041	0.00624572		33.6	0.366507	0.229433	0.135505	0.0736425	0.036108	0.0115966	0.0036047
	0.56375	0.017643		0.565	-0.206947			33.8	0.36789	0.305947	0.235261	0.149233	0.0600843	0.0255524	0.00623977		33.8	0.367362	0.229914	0.135968	0.0741439	0.0360551	0.0116783	0.00374668
	0.567083	0.0171661		0.568333	-0.204563			34	0.36824	0.306159	0.235572	0.149695	0.0599466	0.0256218	0.00634719		34	0.368668	0.23122	0.136449	0.0750757	0.0365836	0.0119034	0.00429381
	0.570417	0.0166893		0.571667	-0.203133			34.2	0.368584	0.306802	0.236	0.150154	0.0600174	0.0256206	0.00615613		34.2	0.369687	0.23196	0.136877	0.075451	0.0367356	0.0120642	0.00396534
	0.57375	0.0166893		0.575	-0.202179			34.4	0.368983	0.306765	0.236463	0.149992	0.0598446	0.0256558	0.00540035		34.4	0.370732	0.232978	0.137538	0.0759558	0.0368465	0.0124478	0.00380743
	0.577083	0.0166893		0.578333	-0.202179			34.6	0.369545	0.306998	0.237176	0.150299	0.0598759	0.0255049	0.00549709		34.6	0.371588	0.233896	0.137969	0.0762658	0.0370075	0.0128941	0.00375826
	0.580417	0.0162125		0.581667	-0.20504			34.8	0.369666	0.307018	0.237578	0.150558	0.0602128	0.0251494	0.00548816		34.8	0.372337	0.234807	0.138566	0.0766297	0.0372236	0.0132133	0.00374444
	0.58375	0.0166893		0.585	-0.209332			35	0.370138	0.307633	0.238407	0.151479	0.0604278	0.0253109	0.00617754		35	0.373189	0.235532	0.139243	0.0765716	0.0371398	0.0131871	0.00310002
	0.587083	0.0171661		0.588333	-0.213146			35.2	0.371007	0.307871	0.238466	0.15207	0.0607138	0.0251038	0.00656395		35.2	0.374062	0.236302	0.139668	0.0768546	0.0374321	0.0133764	0.00307557
	0.590417	0.0171661		0.591667	-0.216007			35.4	0.372036	0.30796	0.23897	0.152978	0.0607199	0.0250422	0.00716003		35.4	0.375095	0.237	0.140094	0.077166	0.0377189	0.013573	0.00314442
	0.59375	0.0157356		0.595	-0.218868			35.6	0.372688	0.308247	0.239482	0.153672	0.060935	0.0253759	0.00739296		35.6	0.375841	0.237654	0.140587	0.0769093	0.0381239	0.0134977	0.00362967
	0.597083	0.0138283		0.598333	-0.220776			35.8	0.373013	0.308671	0.239386	0.153936	0.0607616	0.025428	0.00703361		35.8	0.37682	0.238688	0.141193	0.0773093	0.0385099	0.013869	0.00405007
	0.600417	0.0128746		0.601667	-0.220776			36	0.373258	0.308818	0.239369	0.154092	0.0607564	0.0252519	0.00683251		36	0.377741	0.239258	0.141718	0.0775432	0.0387282	0.0137434	0.00419327
	0.60375	0.0119209		0.605	-0.220299			36.2	0.373731	0.309268	0.239475	0.154989	0.0612365	0.0251799	0.00674264		36.2	0.378665	0.239849	0.142162	0.0776509	0.0390663	0.0136535	0.00468304
	0.607083	0.0114441		0.608333	-0.219345			36.4	0.374079	0.309884	0.239827	0.155524	0.0615417	0.0254832	0.00652929		36.4	0.379807	0.240131	0.142947	0.0778473	0.039571	0.0137829	0.00498644
	0.610417	0.0114441		0.611667	-0.219345			36.6	0.374452	0.31059	0.240701	0.156104	0.0619899	0.0256407	0.00651653		36.6	0.380775	0.240861	0.143476	0.0783613	0.0402933	0.0139743	0.00546673
	0.61375	0.0114441		0.615	-0.219345			36.8	0.375447	0.311179	0.241601	0.156849	0.0628461	0.0263022	0.00637691		36.8	0.381677	0.241391	0.143714	0.0786591	0.0409725	0.0144543	0.00614475
	0.617083	0.0119209		0.618333	-0.219345			37	0.3763	0.311759	0.242113	0.157721	0.0628436	0.0264135	0.00647555		37	0.382731	0.241999	0.1438	0.0789939	0.0411496	0.0142951	0.00625728
	0.620417	0.0123978		0.621667	-0.219822			37.2	0.377616	0.313162	0.242975	0.158721	0.0638581	0.0269841	0.00681979		37.2	0.384337	0.242997	0.144219	0.0799581	0.0415123	0.0147013	0.00655864
	0.62375	0.0123978		0.625	-0.220776			37.4	0.378738	0.314159	0.243495	0.159212	0.0647275	0.0271726	0.00725116		37.4	0.384953	0.243076	0.143948	0.0801168	0.0412795	0.0146227	0.00634969
	0.627083	0.0123978		0.628333	-0.221729			37.6	0.379773	0.314869	0.244129	0.159782	0.0654969	0.0276081	0.0075589		37.6	0.385114	0.243214	0.143809	0.0803962	0.0411121	0.0143892	0.00588694
	0.630417	0.0128746		0.631667	-0.221729			37.8	0.380249	0.315463	0.244442	0.16028	0.0656777	0.0277649	0.00755651		37.8	0.385929	0.243812	0.144305	0.0808573	0.0414939	0.0143206	0.00620178
	0.63375	0.0128746		0.635	-0.221729			38	0.380319	0.316382	0.244708	0.16041	0.0658129	0.0278152	0.00747178		38	0.386303	0.244433	0.144286	0.0805404	0.0412842	0.0139628	0.00559404
	0.637083	0.0128746		0.638333	-0.221729			38.2	0.380618	0.317146	0.245043	0.161001	0.0658215	0.0281681	0.0073969		38.2	0.387207	0.244558	0.144371	0.0804914	0.0409171	0.0138381	0.00481969
	0.640417	0.0128746		0.641667	-0.221729			38.4	0.380743	0.317335	0.245239	0.160827	0.0659882	0.0285257	0.00731995		38.4	0.388033	0.245661	0.144946	0.0805287	0.040592	0.0141019	0.00466541
	0.64375	0.0119209		0.645	-0.222683			38.6	0.381468	0.317589	0.245537	0.161403	0.0664923	0.0286729	0.00786303		38.6	0.388165	0.245832	0.144743	0.0800888	0.0403052	0.0135295	0.00440031
	0.647083	0.0109672		0.648333	-0.223637			38.8	0.38172	0.31786	0.245725	0.161649	0.0665945	0.0285621	0.00801246		38.8	0.388197	0.246369	0.144874	0.0799089	0.040086	0.0133384	0.00367462
	0.650417	0.0100136		0.651667	-0.22459			39	0.382065	0.317866	0.246208	0.161963	0.0666974	0.02849	0.00840458		39	0.3887	0.246474	0.144926	0.079824	0.0400465	0.0132378	0.00313259
	0.65375	0.0100136		0.655	-0.225067			39.2	0.382976	0.317934	0.246093	0.162237	0.0666381	0.0282944	0.00850049		39.2	0.38951	0.247133	0.145318	0.079815	0.0401595	0.0132722	0.00334837
	0.657083	0.0109672		0.658333	-0.226021			39.4	0.38306	0.318074	0.246677	0.162282	0.0666034	0.0280765	0.00819983		39.4	0.390292	0.247754	0.145802	0.079952	0.0404567	0.0132867	0.00383662
	0.660417	0.0133514		0.661667	-0.228405			39.6	0.383095	0.318141	0.247061	0.162656	0.0666453	0.0280269	0.00806477		39.6	0.390892	0.247751	0.14572	0.0795776	0.0403111	0.0126413	0.00364864
	0.66375	0.017643		0.665	-0.230789			39.8	0.383087	0.318176	0.247093	0.162686	0.0663695	0.0272714	0.00763333		39.8	0.392374	0.248697	0.146206	0.0800122	0.0407377	0.0132383	0.00376747
	0.667083	0.0228882		0.668333	-0.23222			40	0.383346	0.318311	0.247561	0.162774	0.0666814	0.0271053	0.00789502		40	0.393524	0.249411	0.14637	0.0799686	0.0412183	0.0138832	0.00428485
	0.670417	0.0281334		0.671667	-0.233173			40.2	0.383708	0.318501	0.248542	0.163563	0.0670684	0.0272166	0.00802556		40.2	0.394608	0.249918	0.146891	0.0803015	0.0419535	0.0142906	0.00474445
	0.67375	0.0314712		0.675	-0.233173			40.4	0.384029	0.318725	0.248998	0.163814	0.0674034	0.0269971	0.00809156		40.4	0.395503	0.250344	0.14733	0.0807267	0.0421019	0.0147756	0.00461442
	0.677083	0.0319481		0.678333	-0.23222			40.6	0.384919	0.319071	0.249952	0.165092	0.067769	0.0271754	0.00839976		40.6	0.396564	0.251116	0.147925	0.0812099	0.0430361	0.0153655	0.00511367
	0.680417	0.0305176		0.681667	-0.229836			40.8	0.385426	0.319242	0.250752	0.165714	0.0679424	0.0278513	0.00837674		40.8	0.397755	0.252116	0.148683	0.0820491	0.0435977	0.0160752	0.00533274
	0.68375	0.026226		0.685	-0.228405			41	0.386602	0.320133	0.251669	0.166889	0.0687917	0.0283545	0.00905752		41	0.399116	0.253004	0.149591	0.0832592	0.0441542	0.0165787	0.00567782
	0.687083	0.020504		0.688333	-0.228405			41.2	0.387439	0.320977	0.25245	0.167095	0.0695367	0.0284852	0.00888112		41.2	0.400254	0.253584	0.150127	0.0838732	0.0449409	0.0170003	0.00587852
	0.690417	0.0157356		0.691667	-0.231266			41.4	0.388336	0.321265	0.252745	0.167415	0.0700837	0.0284456	0.00885646		41.4	0.400885	0.253602	0.150417	0.0839549	0.0451611	0.0173007	0.00586003
	0.69375	0.0123978		0.695	-0.234127			41.6	0.389362	0.321184	0.253382	0.167871	0.0704688	0.0287732	0.00840986		41.6	0.401575	0.253913	0.151299	0.0846081	0.0455641	0.0175401	0.00563115
	0.697083	0.0100136		0.698333	-0.236988			41.8	0.389413	0.321394	0.253668	0.168372	0.0701498	0.0287001	0.00770619		41.8	0.402742	0.254444	0.151974	0.0854737	0.0455759	0.017586	0.00571893
	0.700417	0.00905991		0.701667	-0.239372			42	0.389659	0.321977	0.25434	0.169033	0.0703474	0.0286756	0.00756744		42	0.403972	0.255376	0.15262	0.0858789	0.0457475	0.0175841	0.00541319
	0.70375	0.00905991		0.705	-0.24128			42.2	0.390325	0.321789	0.254674	0.169181	0.0700506	0.0286502	0.00749868		42.2	0.405344	0.255993	0.153445	0.0862658	0.0456026	0.0176351	0.00569038
	0.707083	0.00953674		0.708333	-0.241756			42.4	0.390548	0.321561	0.254441	0.169319	0.0701787	0.0283997	0.00685993		42.4	0.405838	0.256367	0.153808	0.0863298	0.0452554	0.0172885	0.00563533
	0.710417	0.0109672		0.711667	-0.24128			42.6	0.391696	0.321737	0.254587	0.169883	0.0704032	0.0285848	0.00674484		42.6	0.40621	0.256701	0.153706	0.086455	0.0453966	0.0170017	0.00555703
	0.71375	0.0119209		0.715	-0.24128			42.8	0.391813	0.32194	0.254233	0.169821	0.0703228	0.0284356	0.0062898		42.8	0.406703	0.257651	0.154249	0.0873125	0.0454667	0.0175816	0.00528706
	0.717083	0.0128746		0.718333	-0.240803			43	0.392542	0.322171	0.254458	0.170309	0.0710076	0.0284863	0.00640436		43	0.407907	0.258743	0.1549	0.0881355	0.0457304	0.017783	0.0058783
	0.720417	0.0138283		0.721667	-0.239849			43.2	0.393542	0.322963	0.254785	0.171221	0.0714725	0.0288593	0.00655234		43.2	0.4086	0.259735	0.154927	0.0883375	0.0459268	0.0177536	0.00643451
	0.72375	0.0157356		0.725	-0.238895			43.4	0.393962	0.323359	0.255332	0.171882	0.0719568	0.0290486	0.00651039		43.4	0.409076	0.260008	0.154868	0.0884021	0.0456818	0.0173876	0.00645666
	0.727083	0.0166893		0.728333	-0.238419			43.6	0.394972	0.324087	0.255821	0.172738	0.0725345	0.0297774	0.00759935		43.6	0.410128	0.26073	0.155279	0.0888892	0.0457993	0.0175577	0.0066857
	0.730417	0.0166893		0.731667	-0.239372			43.8	0.395352	0.324347	0.255754	0.172906	0.0725962	0.0295524	0.0082846		43.8	0.411092	0.262237	0.155829	0.0894539	0.0465077	0.0182703	0.00726
	0.73375	0.0166893		0.735	-0.24128			44	0.395589	0.325131	0.256281	0.173559	0.0729887	0.0301744	0.00899484		44	0.411493	0.263305	0.156041	0.0896353	0.046636	0.0186717	0.00756996
	0.737083	0.0181198		0.738333	-0.243664			44.2	0.396385	0.326288	0.257415	0.174739	0.073838	0.0310365	0.00969034		44.2	0.411491	0.263743	0.155738	0.0899785	0.0465843	0.0183188	0.00716788
	0.740417	0.0195503		0.741667	-0.246048			44.4	0.396791	0.3267	0.257576	0.174791	0.0742897	0.031221	0.00979517		44.4	0.411707	0.264296	0.155996	0.089967	0.0463192	0.018163	0.00705096
	0.74375	0.0200272		0.745	-0.247002			44.6	0.397123	0.327224	0.258142	0.175377	0.0746297	0.0316187	0.0103505		44.6	0.412003	0.264847	0.156082	0.0900255	0.0468001	0.0180916	0.00729396
	0.747083	0.0195503		0.748333	-0.247955			44.8	0.397779	0.328255	0.258827	0.175692	0.0752499	0.0323032	0.0109376		44.8	0.41287	0.265657	0.156399	0.0901674	0.047289	0.0184046	0.00749367
	0.750417	0.0195503		0.751667	-0.248432			45	0.398729	0.328787	0.259104	0.176208	0.0761379	0.0325195	0.0110926		45	0.413237	0.265722	0.155866	0.0899587	0.0475165	0.0183743	0.00734991
	0.75375	0.0185966		0.755	-0.248432			45.2	0.398969	0.328933	0.259401	0.176391	0.0761513	0.0321411	0.0108498		45.2	0.413661	0.266127	0.156207	0.0898231	0.0479346	0.0187242	0.00733598
	0.757083	0.0162125		0.758333	-0.247955			45.4	0.39957	0.328993	0.259631	0.177127	0.0764977	0.0321385	0.0111107		45.4	0.414194	0.266408	0.156851	0.0900102	0.0477634	0.0190254	0.00727007
	0.760417	0.0133514		0.761667	-0.246525			45.6	0.399712	0.329113	0.260146	0.177319	0.0765695	0.0320681	0.010942		45.6	0.415261	0.266972	0.157577	0.0903572	0.0474243	0.0189805	0.00700638
	0.76375	0.0119209		0.765	-0.246525			45.8	0.399445	0.329186	0.259821	0.177485	0.0761082	0.0315919	0.0106489		45.8	0.415959	0.267064	0.158104	0.0907219	0.0472169	0.0187478	0.00684291
	0.767083	0.0119209		0.768333	-0.247002			46	0.400004	0.329385	0.260185	0.177687	0.076718	0.0313322	0.0109831		46	0.416625	0.267347	0.158528	0.0905761	0.0471644	0.0186381	0.00634636
	0.770417	0.0119209		0.771667	-0.246525			46.2	0.400442	0.329484	0.259761	0.178008	0.0763933	0.0310608	0.0110752		46.2	0.417334	0.267239	0.158815	0.0903585	0.0468723	0.0185821	0.00623275
	0.77375	0.0119209		0.775	-0.245094			46.4	0.400459	0.329315	0.259409	0.178394	0.076375	0.0311917	0.0102985		46.4	0.417999	0.267237	0.15894	0.0903977	0.0467705	0.0183824	0.00581968
	0.777083	0.0119209		0.778333	-0.244618			46.6	0.400854	0.329953	0.259625	0.178751	0.0766907	0.0314157	0.0103542		46.6	0.418894	0.267612	0.159511	0.0903793	0.0465741	0.0182438	0.00538745
	0.780417	0.0123978		0.781667	-0.245571			46.8	0.400954	0.330307	0.259911	0.178859	0.0769138	0.0313846	0.0100999		46.8	0.419642	0.268128	0.159947	0.0903741	0.0468978	0.0187396	0.00519303
	0.78375	0.0128746		0.785	-0.247479			47	0.401576	0.331051	0.261005	0.179906	0.0774487	0.0319265	0.0106732		47	0.420567	0.268904	0.160165	0.0904304	0.0469015	0.0184273	0.00568728
	0.787083	0.0128746		0.788333	-0.249863			47.2	0.401763	0.33169	0.261783	0.180251	0.0775826	0.032544	0.0110345		47.2	0.421468	0.26912	0.160556	0.0904139	0.0474318	0.0186025	0.0062798
	0.790417	0.0128746		0.791667	-0.252724			47.4	0.402613	0.332091	0.262173	0.180474	0.0776158	0.0324979	0.0108895		47.4	0.422458	0.269716	0.16116	0.0905684	0.0475227	0.0187158	0.00651078
	0.79375	0.0128746		0.795	-0.255108			47.6	0.403152	0.332642	0.263057	0.181025	0.0780039	0.0326638	0.0110712		47.6	0.423271	0.270759	0.161589	0.0912278	0.0482871	0.018968	0.00670341
	0.797083	0.0128746		0.798333	-0.256062			47.8	0.403721	0.333039	0.263527	0.18139	0.0779819	0.0324107	0.011164		47.8	0.423849	0.271188	0.161607	0.0915228	0.0486134	0.0186467	0.00648365
	0.800417	0.0128746		0.801667	-0.256062			48	0.404109	0.333788	0.263822	0.18179	0.0780564	0.0326514	0.0105736		48	0.424002	0.271566	0.161821	0.0915196	0.0488777	0.0183286	0.00638937
	0.80375	0.0123978		0.805	-0.255108			48.2	0.404873	0.334452	0.264078	0.182117	0.0786075	0.0326136	0.0101842		48.2	0.424408	0.271943	0.16189	0.0917398	0.0494845	0.0182904	0.00626096
	0.807083	0.0119209		0.808333	-0.253201			48.4	0.404807	0.334421	0.263878	0.181843	0.0785069	0.0324286	0.00975418		48.4	0.424895	0.272339	0.162094	0.0916879	0.0498683	0.0181675	0.00653567
	0.810417	0.0114441		0.811667	-0.251293			48.6	0.405512	0.334926	0.264201	0.182389	0.0788577	0.032702	0.010318		48.6	0.425531	0.272712	0.16201	0.092068	0.050955	0.0181768	0.0071023
	0.81375	0.0114441		0.815	-0.251293			48.8	0.406153	0.335332	0.264616	0.183023	0.0793179	0.0330908	0.010403		48.8	0.426019	0.273324	0.16206	0.0917995	0.0510052	0.0180944	0.00699599
	0.817083	0.0123978		0.818333	-0.253677			49	0.406554	0.335099	0.265045	0.1838	0.0796297	0.0334174	0.0101113		49	0.426429	0.273819	0.162219	0.0920432	0.0508933	0.0182649	0.00735699
	0.820417	0.0128746		0.821667	-0.257969			49.2	0.407516	0.335353	0.265839	0.184838	0.0799697	0.0338212	0.0103042		49.2	0.426746	0.274397	0.162701	0.0924146	0.0510648	0.0186761	0.00758922
	0.82375	0.0133514		0.825	-0.261784			49.4	0.408258	0.335526	0.265886	0.185844	0.0803666	0.0338183	0.0101006		49.4	0.427412	0.274888	0.162835	0.0927091	0.050734	0.0186328	0.00753331
	0.827083	0.0143051		0.828333	-0.265598			49.6	0.408719	0.335749	0.266179	0.185875	0.0805	0.0336983	0.0101184		49.6	0.427954	0.275286	0.16287	0.0927511	0.0505099	0.0182787	0.0075992
	0.830417	0.0152588		0.831667	-0.268459			49.8	0.40968	0.336166	0.266306	0.186304	0.0811863	0.0343479	0.0107589		49.8	0.428333	0.276036	0.163174	0.0929699	0.0505786	0.0182798	0.00718832
	0.83375	0.0162125		0.835	-0.26989			50	0.410762	0.336874	0.266878	0.186984	0.0818895	0.0348525	0.0111556		50	0.429147	0.276467	0.162965	0.0929946	0.0505702	0.0183654	0.00726137
	0.837083	0.0157356		0.838333	-0.268936			50.2	0.410901	0.337022	0.267092	0.187716	0.0817107	0.0350666	0.0111134		50.2	0.42976	0.276351	0.163164	0.0929556	0.0502545	0.0184756	0.006984
	0.840417	0.014782		0.841667	-0.266075			50.4	0.41152	0.33709	0.267884	0.188115	0.082234	0.0355107	0.0108609		50.4	0.43032	0.276681	0.163372	0.0930021	0.0497482	0.0184534	0.00673475
	0.84375	0.0133514		0.845	-0.263214			50.6	0.411817	0.338024	0.269222	0.188681	0.0827687	0.0360471	0.0114701		50.6	0.430433	0.276777	0.163392	0.0926027	0.0493074	0.0181929	0.00625313
	0.847083	0.0123978		0.848333	-0.261307			50.8	0.412095	0.338099	0.269512	0.188536	0.0828289	0.0361913	0.0116262		50.8	0.430665	0.277231	0.163185	0.0924131	0.0490737	0.0184095	0.00615407
	0.850417	0.0109672		0.851667	-0.258923			51	0.412472	0.339155	0.270361	0.188766	0.0829711	0.036725	0.0120743		51	0.431243	0.277989	0.16332	0.0926474	0.0487967	0.018336	0.00627359
	0.85375	0.0104904		0.855	-0.256538			51.2	0.413216	0.33977	0.270896	0.188868	0.0835821	0.0369309	0.012348		51.2	0.432313	0.278608	0.163655	0.0931764	0.0487842	0.0190797	0.00649839
	0.857083	0.0104904		0.858333	-0.255108			51.4	0.414099	0.340325	0.271677	0.189467	0.0839328	0.0368546	0.0122491		51.4	0.433075	0.27927	0.164142	0.0933868	0.0485589	0.0193991	0.00649596
	0.860417	0.0104904		0.861667	-0.255108			51.6	0.414521	0.340843	0.27239	0.189795	0.0843181	0.0370804	0.0121658		51.6	0.433647	0.279719	0.164597	0.093669	0.048678	0.0196586	0.00652363
	0.86375	0.0109672		0.865	-0.256538			51.8	0.415172	0.341193	0.272101	0.189738	0.0845213	0.0372402	0.0125116		51.8	0.434691	0.280105	0.165592	0.0942676	0.0492209	0.0202244	0.0067334
	0.867083	0.0109672		0.868333	-0.257015			52	0.415349	0.341425	0.272042	0.189803	0.0847612	0.037304	0.0119983		52	0.434802	0.280553	0.166306	0.0945926	0.0492033	0.020351	0.00642509
	0.870417	0.0109672		0.871667	-0.257969			52.2	0.416	0.341881	0.272006	0.18996	0.0851297	0.0373054	0.0121648		52.2	0.435498	0.281199	0.16692	0.0951855	0.049819	0.0207206	0.00635401
	0.87375	0.0109672		0.875	-0.259399			52.4	0.416282	0.341884	0.272165	0.190268	0.0853492	0.038041	0.0127481		52.4	0.436257	0.281758	0.167304	0.0955821	0.0498879	0.0207185	0.00651082
	0.877083	0.0109672		0.878333	-0.260353			52.6	0.417094	0.342141	0.27255	0.190833	0.0857517	0.0385839	0.0129642		52.6	0.436866	0.282717	0.167859	0.0960516	0.0506656	0.0209275	0.00667381
	0.880417	0.0109672		0.881667	-0.26083			52.8	0.417394	0.342037	0.27262	0.191641	0.08618	0.0386679	0.0128472		52.8	0.437871	0.283668	0.168927	0.0963711	0.0511387	0.0215487	0.00714174
	0.88375	0.0109672		0.885	-0.26083			53	0.417869	0.342078	0.272779	0.192237	0.0863996	0.0389415	0.0125523		53	0.438838	0.284037	0.169455	0.0965629	0.0515282	0.0216946	0.00726235
	0.887083	0.0109672		0.888333	-0.261784			53.2	0.418321	0.342265	0.272793	0.192556	0.0863901	0.0391607	0.0122741		53.2	0.439425	0.284531	0.169919	0.0967222	0.052545	0.0217345	0.00718677
	0.890417	0.0109672		0.891667	-0.263214			53.4	0.418337	0.342233	0.272371	0.193058	0.0865498	0.0390202	0.0123176		53.4	0.440673	0.285753	0.1707	0.0973848	0.0532212	0.0218401	0.00804098
	0.89375	0.0109672		0.895	-0.265598			53.6	0.41851	0.342335	0.272227	0.192607	0.0865942	0.0393528	0.0124087		53.6	0.441076	0.286188	0.170893	0.0970798	0.0535422	0.0214129	0.0076422
	0.897083	0.0114441		0.898333	-0.265598			53.8	0.418842	0.342447	0.271949	0.193167	0.0866249	0.0393251	0.0125299		53.8	0.442044	0.28706	0.17159	0.097842	0.0543093	0.0218312	0.00807172
	0.900417	0.0114441		0.901667	-0.265598			54	0.419063	0.342457	0.272162	0.193473	0.0862218	0.03873	0.0117681		54	0.442934	0.287321	0.171809	0.098413	0.0548722	0.0220499	0.00857269
	0.90375	0.0109672		0.905	-0.268459			54.2	0.419008	0.342547	0.272674	0.194293	0.0863082	0.0383925	0.0116327		54.2	0.443339	0.287273	0.171809	0.098633	0.0547142	0.0215635	0.00856235
	0.907083	0.0104904		0.908333	-0.270367			54.4	0.419095	0.342703	0.273112	0.194602	0.0863495	0.0382456	0.0115725		54.4	0.443882	0.287874	0.171902	0.0991102	0.0546992	0.0216667	0.00869565
	0.910417	0.00905991		0.911667	-0.270844			54.6	0.4194	0.343254	0.27371	0.195045	0.0863994	0.0383348	0.0121231		54.6	0.444454	0.288307	0.17216	0.0995421	0.0550026	0.0216478	0.00880442
	0.91375	0.00667572		0.915	-0.270367			54.8	0.419932	0.343604	0.273532	0.195195	0.0865676	0.0383646	0.0122118		54.8	0.445108	0.288662	0.172055	0.0993371	0.054412	0.0213066	0.00893814
	0.917083	0.0038147		0.918333	-0.26989			55	0.420385	0.344282	0.273821	0.195583	0.0872388	0.0383346	0.0123853		55	0.445751	0.288766	0.171566	0.0992751	0.0539379	0.0211269	0.00873686
	0.920417	0.00333786		0.921667	-0.269413			55.2	0.42095	0.344473	0.274242	0.195855	0.0879349	0.0381841	0.0123001		55.2	0.446875	0.289215	0.172071	0.0996104	0.0537499	0.0213067	0.00890117
	0.92375	0.00333786		0.925	-0.269413			55.4	0.421569	0.34473	0.275034	0.196214	0.0879553	0.038244	0.0124239		55.4	0.447229	0.28955	0.172399	0.0995465	0.0538472	0.0209161	0.00885139
	0.927083	0.0038147		0.928333	-0.270844			55.6	0.422394	0.345443	0.275318	0.196565	0.0885796	0.0383906	0.0126727		55.6	0.447971	0.289669	0.172341	0.0998832	0.0537364	0.020886	0.00847538
	0.930417	0.00476837		0.931667	-0.273228			55.8	0.423321	0.346255	0.275786	0.19694	0.0892191	0.0385604	0.0133646		55.8	0.448504	0.290067	0.172396	0.100615	0.0538681	0.0209043	0.00805971
	0.93375	0.00667572		0.935	-0.276089			56	0.424223	0.346864	0.276719	0.197788	0.0893083	0.0388821	0.0139279		56	0.448631	0.290401	0.172036	0.100184	0.0530359	0.0204623	0.00729925
	0.937083	0.00858307		0.938333	-0.277996			56.2	0.425219	0.347446	0.277015	0.197807	0.0894926	0.0389834	0.0144435		56.2	0.449431	0.29142	0.172231	0.100246	0.0532501	0.0203328	0.00773385
	0.940417	0.0100136		0.941667	-0.27895			56.4	0.425387	0.347688	0.277427	0.198091	0.089775	0.039552	0.0147019		56.4	0.450316	0.292024	0.172178	0.1001	0.0529393	0.0201574	0.00760366
	0.94375	0.0100136		0.945	-0.27895			56.6	0.426274	0.348111	0.277954	0.198549	0.0899487	0.0396007	0.0144544		56.6	0.451008	0.292813	0.172443	0.100133	0.0533343	0.0200139	0.00756862
	0.947083	0.0100136		0.948333	-0.278473			56.8	0.426183	0.348033	0.277778	0.198654	0.0897239	0.0394384	0.0142429		56.8	0.451874	0.29368	0.172986	0.100493	0.0539538	0.0206093	0.00770259
	0.950417	0.0100136		0.951667	-0.277996			57	0.426864	0.348836	0.278052	0.198758	0.089998	0.0398561	0.0140863		57	0.452184	0.293865	0.173026	0.0998926	0.0538329	0.0205215	0.00733569
	0.95375	0.0100136		0.955	-0.277519			57.2	0.426664	0.348971	0.277963	0.198692	0.0899524	0.0402728	0.0138344		57.2	0.452566	0.294447	0.173337	0.0997738	0.0543391	0.0205918	0.00725124
	0.957083	0.0104904		0.958333	-0.277996			57.4	0.427108	0.349378	0.27798	0.198853	0.0903633	0.0401924	0.0137924		57.4	0.45271	0.294872	0.173182	0.0999582	0.0542408	0.0209832	0.00718444
	0.960417	0.0119209		0.961667	-0.27895			57.6	0.427504	0.349371	0.278204	0.198571	0.0905334	0.0405592	0.0131328		57.6	0.453013	0.295025	0.173614	0.100345	0.0546699	0.0210837	0.00721032
	0.96375	0.0123978		0.965	-0.279903			57.8	0.427545	0.349636	0.278107	0.198787	0.0903254	0.040152	0.0124608		57.8	0.453981	0.295738	0.174341	0.101425	0.0550761	0.0217606	0.00823638
	0.967083	0.0123978		0.968333	-0.281334			58	0.427257	0.349526	0.278407	0.198605	0.0904237	0.0400337	0.0120188		58	0.454677	0.29612	0.174257	0.101399	0.0554708	0.0224079	0.00867874
	0.970417	0.0123978		0.971667	-0.282764			58.2	0.427056	0.349556	0.278333	0.198561	0.0904821	0.0400498	0.0119456		58.2	0.45499	0.296247	0.174248	0.101316	0.0554005	0.0224402	0.00923461
	0.97375	0.0133514		0.975	-0.283241			58.4	0.427137	0.349279	0.278202	0.198396	0.0905857	0.0401506	0.0120485		58.4	0.455686	0.297201	0.175025	0.102109	0.0558304	0.023231	0.00972152
	0.977083	0.0128746		0.978333	-0.282764			58.6	0.428149	0.349651	0.278586	0.199245	0.0915032	0.0407335	0.0130845		58.6	0.456284	0.297753	0.175711	0.10224	0.0564873	0.0234959	0.0100728
	0.980417	0.0123978		0.981667	-0.282764			58.8	0.427501	0.349176	0.278098	0.199042	0.0915841	0.0402015	0.0123199		58.8	0.456614	0.297748	0.175715	0.102077	0.0563211	0.022872	0.00991653
	0.98375	0.0114441		0.985	-0.282764			59	0.427586	0.3488	0.278083	0.199331	0.0916985	0.0400992	0.0119563		59	0.4573	0.297893	0.176306	0.102238	0.0566814	0.02336	0.00975377
	0.987083	0.0119209		0.988333	-0.282764			59.2	0.428146	0.349068	0.278692	0.19985	0.0921798	0.0401445	0.0121639		59.2	0.457907	0.298173	0.177412	0.102404	0.0573778	0.0234709	0.00988884
	0.990417	0.0114441		0.991667	-0.281334			59.4	0.428766	0.349243	0.279165	0.200335	0.0924136	0.0399254	0.0125013		59.4	0.45848	0.298332	0.177412	0.102772	0.057562	0.0231432	0.00983297
	0.99375	0.0104904		0.995	-0.28038			59.6	0.429481	0.349897	0.279393	0.201183	0.0932497	0.040123	0.0129508		59.6	0.459595	0.298834	0.178271	0.103478	0.0576179	0.0238537	0.0101064
	0.997083	0.00953674		0.998333	-0.28038			59.8	0.429739	0.349963	0.279806	0.201119	0.0935767	0.0400796	0.0132222		59.8	0.460071	0.299468	0.178491	0.103461	0.0581269	0.0239902	0.0102424
	1.00042	0.00810623		1.00167	-0.281334			60	0.430045	0.34983	0.27984	0.201716	0.0935811	0.0399945	0.0133154		60	0.460903	0.300223	0.178825	0.103037	0.0579715	0.0238312	0.0104873
	1.00375	0.00715256		1.005	-0.282764			60.2	0.430312	0.349854	0.280186	0.201687	0.0934717	0.0398006	0.0128641		60.2	0.461146	0.300267	0.178792	0.103204	0.0576943	0.0233456	0.0101766
	1.00708	0.00524521		1.00833	-0.285149			60.4	0.430606	0.35013	0.280697	0.20224	0.09334	0.0400518	0.0126217		60.4	0.462129	0.300648	0.17914	0.103607	0.057652	0.0236248	0.00997485
	1.01042	0.00333786		1.01167	-0.287056			60.6	0.431296	0.35054	0.281073	0.203094	0.0933128	0.0401121	0.0119889		60.6	0.462821	0.301688	0.179534	0.103886	0.0577178	0.0238259	0.00969628
	1.01375	0.00095367		1.015	-0.287533			60.8	0.431148	0.350407	0.280795	0.203169	0.0928188	0.039584	0.0111202		60.8	0.463396	0.302399	0.179896	0.104162	0.0580068	0.0239131	0.00979756
	1.01708	-0.0004768		1.01833	-0.285626			61	0.431885	0.350784	0.281183	0.203156	0.0933584	0.0394815	0.0106748		61	0.463942	0.302749	0.180223	0.103996	0.0580109	0.0238292	0.0100346
	1.02042	-0.0009537		1.02167	-0.282764			61.2	0.432194	0.35071	0.281502	0.203374	0.093316	0.0395515	0.0103695		61.2	0.464107	0.303029	0.18008	0.104149	0.0577365	0.0235591	0.00960773
	1.02375	-0.0014305		1.025	-0.280857			61.4	0.433247	0.351218	0.281577	0.203534	0.0936089	0.0396895	0.00997819		61.4	0.464224	0.303363	0.180259	0.104261	0.0572489	0.0237096	0.00976787
	1.02708	-0.0004768		1.02833	-0.28038			61.6	0.433931	0.351633	0.281779	0.203519	0.0937608	0.0404365	0.00979827		61.6	0.464939	0.303899	0.180534	0.104498	0.057258	0.0237156	0.00998055
	1.03042	0.00095367		1.03167	-0.28038			61.8	0.43429	0.352166	0.281988	0.20354	0.0934281	0.040321	0.00986129		61.8	0.465398	0.304591	0.18097	0.104631	0.0568036	0.0237206	0.00961325
	1.03375	0.00238419		1.035	-0.281811			62	0.434462	0.352456	0.282851	0.203922	0.0937733	0.0406629	0.0101191		62	0.465441	0.304987	0.180993	0.104269	0.0566679	0.0235132	0.00957921
	1.03708	0.00333786		1.03833	-0.285149			62.2	0.435321	0.353332	0.283557	0.204485	0.0940403	0.0411239	0.010726		62.2	0.465676	0.305675	0.180889	0.10475	0.056647	0.0232243	0.00981114
	1.04042	0.0038147		1.04167	-0.288963			62.4	0.436007	0.354089	0.28399	0.205027	0.0944228	0.0415454	0.0113971		62.4	0.465682	0.306334	0.181512	0.105211	0.0570912	0.0234522	0.00997293
	1.04375	0.00429153		1.045	-0.290394			62.6	0.43654	0.354788	0.284471	0.20575	0.0947074	0.0418838	0.011933		62.6	0.465932	0.30668	0.182002	0.105261	0.0573027	0.0234959	0.00996793
	1.04708	0.00429153		1.04833	-0.28944			62.8	0.436711	0.35539	0.284743	0.206282	0.0949626	0.0424367	0.0119352		62.8	0.466137	0.306237	0.182074	0.105355	0.0568046	0.0233768	0.00934773
	1.05042	0.0038147		1.05167	-0.287533			63	0.437856	0.35627	0.28515	0.207195	0.0954867	0.0433954	0.0126144		63	0.466571	0.306478	0.182338	0.105669	0.0568373	0.0238955	0.00925782
	1.05375	0.00333786		1.055	-0.286102			63.2	0.4384	0.356794	0.28549	0.20781	0.0965366	0.0433517	0.013376		63.2	0.466948	0.306863	0.182453	0.106167	0.0574397	0.023896	0.00935956
	1.05708	0.00333786		1.05833	-0.284195			63.4	0.439034	0.357587	0.286118	0.208138	0.097333	0.0441102	0.0140496		63.4	0.467344	0.307306	0.182492	0.10651	0.0573823	0.0240167	0.00900419
	1.06042	0.0038147		1.06167	-0.282288			63.6	0.439803	0.358422	0.286585	0.208908	0.0985401	0.0450124	0.0148241		63.6	0.467589	0.307588	0.182929	0.106723	0.0575959	0.0245645	0.0089853
	1.06375	0.0038147		1.065	-0.280857			63.8	0.440106	0.359133	0.287148	0.209397	0.0992958	0.0456461	0.0153221		63.8	0.468076	0.308139	0.182736	0.106681	0.0581129	0.024564	0.00921401
	1.06708	0.0038147		1.06833	-0.279427			64	0.441041	0.359609	0.287864	0.210301	0.0996712	0.0461003	0.0154881		64	0.468566	0.308111	0.182527	0.106854	0.0580611	0.0242719	0.00894651
	1.07042	0.00333786		1.07167	-0.276566			64.2	0.441106	0.359669	0.288158	0.210373	0.0995221	0.0461879	0.0148546		64.2	0.468863	0.30817	0.182127	0.106965	0.0578056	0.0244662	0.00841321
	1.07375	0.00286102		1.075	-0.273705			64.4	0.44135	0.35999	0.287875	0.210646	0.099439	0.0463019	0.0147597		64.4	0.470124	0.309262	0.182426	0.107484	0.05836	0.0250783	0.00857942
	1.07708	0.00238419		1.07833	-0.271797			64.6	0.4412	0.35967	0.2874	0.210483	0.099152	0.0460025	0.0140528		64.6	0.470566	0.309753	0.182214	0.107041	0.0583802	0.0247656	0.00788025
	1.08042	0.00190735		1.08167	-0.271797			64.8	0.44163	0.359711	0.287554	0.210786	0.0991782	0.0456172	0.0142067		64.8	0.471415	0.310224	0.182374	0.107144	0.0588663	0.0248105	0.00810856
	1.08375	0.00143051		1.085	-0.272751			65	0.442599	0.36025	0.288108	0.210834	0.0997757	0.0457193	0.014615		65	0.472352	0.311135	0.18249	0.107079	0.0590107	0.0248666	0.00764032
	1.08708	0.00143051		1.08833	-0.274658			65.2	0.443501	0.360096	0.287855	0.211031	0.0996353	0.0455687	0.014798		65.2	0.472838	0.311645	0.182651	0.106789	0.0586926	0.024676	0.00741189
	1.09042	0.00238419		1.09167	-0.277519			65.4	0.443944	0.360381	0.287952	0.211048	0.0998107	0.0455121	0.0146932		65.4	0.472895	0.312028	0.182757	0.106503	0.0583168	0.0246834	0.00688992
	1.09375	0.00286102		1.095	-0.28038			65.6	0.443664	0.360624	0.28779	0.210918	0.0999055	0.0450502	0.0145148		65.6	0.473451	0.312402	0.183447	0.106682	0.0586659	0.0247591	0.0063916
	1.09708	0.00238419		1.09833	-0.281811			65.8	0.443717	0.360453	0.288012	0.210975	0.0997108	0.0448096	0.0144656		65.8	0.47399	0.312942	0.184169	0.106751	0.0588789	0.0245043	0.00617685
	1.10042	0.00143051		1.10167	-0.281334			66	0.443704	0.360552	0.288699	0.211064	0.0999725	0.0447035	0.0140215		66	0.474606	0.31312	0.184324	0.107067	0.0590294	0.0244511	0.00645054
	1.10375	-0.0004768		1.105	-0.28038			66.2	0.443959	0.361082	0.288897	0.211244	0.09992	0.0447596	0.0138996		66.2	0.47561	0.313689	0.1849	0.107859	0.0597934	0.0250484	0.00705082
	1.10708	-0.0023842		1.10833	-0.28038			66.4	0.444081	0.361322	0.288668	0.211235	0.100047	0.0446124	0.013819		66.4	0.476136	0.313801	0.185706	0.107778	0.0598005	0.0253729	0.00713822
	1.11042	-0.0038147		1.11167	-0.28038			66.6	0.44491	0.361633	0.288814	0.211664	0.10042	0.0448088	0.0139875		66.6	0.477064	0.314113	0.186256	0.108219	0.0600734	0.0256745	0.00756474
	1.11375	-0.0042915		1.115	-0.280857			66.8	0.445392	0.361844	0.289061	0.212235	0.100599	0.0449649	0.0137149		66.8	0.477696	0.314067	0.186449	0.108239	0.0601424	0.0258068	0.00758148
	1.11708	-0.0038147		1.11833	-0.281334			67	0.445668	0.361907	0.289392	0.212795	0.10104	0.0447167	0.0137653		67	0.47841	0.314659	0.186273	0.108714	0.060383	0.0255885	0.00783283
	1.12042	-0.002861		1.12167	-0.282288			67.2	0.445774	0.362391	0.289768	0.21324	0.101762	0.0447823	0.0137845		67.2	0.478711	0.315031	0.186106	0.108579	0.0607943	0.0257855	0.00809934
	1.12375	-0.0009537		1.125	-0.282288			67.4	0.446058	0.363027	0.29023	0.213408	0.102222	0.0454057	0.0139769		67.4	0.479346	0.315506	0.186942	0.108797	0.0608427	0.0263385	0.00863024
	1.12708	0.00047684		1.12833	-0.283241			67.6	0.446355	0.363429	0.290661	0.213849	0.103119	0.045497	0.013776		67.6	0.480365	0.315975	0.187427	0.109301	0.0614712	0.0268407	0.00982073
	1.13042	0.00190735		1.13167	-0.284195			67.8	0.446355	0.363809	0.291176	0.21398	0.103573	0.0455104	0.0133816		67.8	0.481542	0.316967	0.18754	0.109636	0.0619184	0.0269603	0.01054
	1.13375	0.00333786		1.135	-0.286102			68	0.446243	0.363711	0.291078	0.213881	0.103434	0.045547	0.0130125		68	0.482159	0.316875	0.187723	0.10991	0.0624432	0.026974	0.0109031
	1.13708	0.00333786		1.13833	-0.28801			68.2	0.445672	0.363684	0.290905	0.213854	0.103274	0.0453986	0.0123451		68.2	0.482821	0.317485	0.188317	0.110113	0.0625016	0.0273653	0.0114856
	1.14042	0.00333786		1.14167	-0.288963			68.4	0.445807	0.364047	0.290898	0.214157	0.103173	0.0455981	0.0123582		68.4	0.483447	0.317804	0.188593	0.110029	0.0627083	0.0274951	0.0115731
	1.14375	0.00333786		1.145	-0.28944			68.6	0.445981	0.364303	0.291257	0.214368	0.103577	0.0456924	0.0124722		68.6	0.483825	0.318138	0.18881	0.109842	0.0623843	0.0273276	0.0114917
	1.14708	0.00286102		1.14833	-0.28944			68.8	0.446696	0.364868	0.291683	0.21537	0.104375	0.0459057	0.0132528		68.8	0.484677	0.31896	0.189112	0.110102	0.0628995	0.0273603	0.0119569
	1.15042	0.00190735		1.15167	-0.28944			69	0.447012	0.3646	0.291931	0.215093	0.10453	0.0455835	0.0128971		69	0.484916	0.319588	0.189741	0.110101	0.0628063	0.0274344	0.0118149
	1.15375	0.00095367		1.155	-0.28944			69.2	0.446763	0.36382	0.291125	0.2149	0.103953	0.0452905	0.012546		69.2	0.484896	0.320222	0.190549	0.110466	0.0629753	0.0278657	0.0120024
	1.15708	0.00047684		1.15833	-0.288963			69.4	0.446932	0.364608	0.291652	0.215474	0.104219	0.0456147	0.0127176		69.4	0.484829	0.320788	0.190705	0.11052	0.0630451	0.0280352	0.0115239
	1.16042	0.00047684		1.16167	-0.288963			69.6	0.446781	0.364424	0.291379	0.21547	0.104032	0.0457986	0.0126433		69.6	0.485195	0.321605	0.191509	0.111021	0.0636191	0.0285325	0.0118443
	1.16375	0.00095367		1.165	-0.289917			69.8	0.447079	0.364324	0.291877	0.215956	0.104066	0.0465027	0.012796		69.8	0.48541	0.322073	0.191578	0.111057	0.0638348	0.0285706	0.0118944
	1.16708	0.00095367		1.16833	-0.291824			70	0.447826	0.364874	0.292649	0.216751	0.104026	0.0471097	0.0130566		70	0.48569	0.322493	0.191982	0.111589	0.0639686	0.0288558	0.0118882
	1.17042	0.00143051		1.17167	-0.293732			70.2	0.448397	0.365426	0.292735	0.217418	0.103794	0.0474237	0.0131144		70.2	0.486062	0.322929	0.19237	0.111467	0.0642292	0.029062	0.0121619
	1.17375	0.00095367		1.175	-0.296116			70.4	0.449384	0.365664	0.293204	0.217852	0.103991	0.0472118	0.0138799		70.4	0.486331	0.323346	0.192328	0.111374	0.0643029	0.02909	0.0118539
	1.17708	0		1.17833	-0.2985			70.6	0.450902	0.366189	0.293735	0.21855	0.104198	0.0475512	0.0144632		70.6	0.486553	0.323381	0.192054	0.110862	0.0642851	0.0288066	0.0112419
	1.18042	0		1.18167	-0.299931			70.8	0.45134	0.366061	0.293787	0.218676	0.103891	0.0473386	0.0141791		70.8	0.486835	0.323961	0.192334	0.110858	0.0640235	0.0284981	0.0106242
	1.18375	0.00047684		1.185	-0.301361			71	0.451757	0.365998	0.293716	0.218599	0.103715	0.0471889	0.0144705		71	0.487289	0.32431	0.192078	0.111066	0.0635893	0.0280256	0.010208
	1.18708	0.00047684		1.18833	-0.302315			71.2	0.452125	0.366012	0.293483	0.218325	0.103789	0.0469261	0.0142468		71.2	0.487996	0.324601	0.19176	0.111072	0.0636026	0.0282446	0.0102906
	1.19042	0.00047684		1.19167	-0.303268			71.4	0.45251	0.365935	0.293359	0.218131	0.103632	0.0469672	0.0144778		71.4	0.488639	0.324513	0.192193	0.111224	0.0633065	0.0281804	0.0102609
	1.19375	0		1.195	-0.303745			71.6	0.453152	0.366402	0.293248	0.218335	0.104202	0.0470928	0.0144818		71.6	0.489062	0.324614	0.191838	0.111201	0.0631661	0.0277124	0.0101826
	1.19708	-0.0004768		1.19833	-0.304222			71.8	0.453668	0.366535	0.293204	0.21865	0.104032	0.0466591	0.0142965		71.8	0.489431	0.324714	0.191868	0.111292	0.0631764	0.027305	0.0098752
	1.20042	-0.0014305		1.20167	-0.305176			72	0.454429	0.367251	0.293286	0.219082	0.104392	0.0468251	0.0148921		72	0.489416	0.324404	0.192226	0.111144	0.0632897	0.0271258	0.00994447
	1.20375	-0.0019073		1.205	-0.305653			72.2	0.454925	0.367627	0.293687	0.219535	0.104559	0.0467886	0.0144656		72.2	0.489755	0.324398	0.192135	0.111026	0.0629772	0.0267132	0.0100176
	1.20708	-0.0019073		1.20833	-0.30613			72.4	0.455464	0.368235	0.293908	0.219815	0.105048	0.0468447	0.0147773		72.4	0.490163	0.324334	0.191947	0.111047	0.0628838	0.0267316	0.00981102
	1.21042	-0.0014305		1.21167	-0.305176			72.6	0.456293	0.36856	0.294216	0.220279	0.105828	0.0471447	0.0155082		72.6	0.490371	0.324695	0.19213	0.111238	0.0629636	0.0266593	0.00987224
	1.21375	-0.0009537		1.215	-0.303268			72.8	0.456871	0.368681	0.294654	0.220648	0.106409	0.0473692	0.0156649		72.8	0.491153	0.325007	0.192803	0.111444	0.0633785	0.0268811	0.0100859
	1.21708	-0.0009537		1.21833	-0.301361			73	0.456827	0.368678	0.29492	0.220595	0.106303	0.0475378	0.0151615		73	0.492237	0.325826	0.193726	0.112213	0.0638975	0.0278041	0.0102052
	1.22042	-0.0014305		1.22167	-0.299454			73.2	0.456899	0.36963	0.295261	0.221199	0.107125	0.0479713	0.0156873		73.2	0.492702	0.326686	0.19416	0.11288	0.0644501	0.027903	0.010314
	1.22375	-0.0023842		1.225	-0.298023			73.4	0.457742	0.370708	0.296243	0.222392	0.108238	0.049249	0.0160733		73.4	0.493094	0.327392	0.194135	0.112925	0.0642593	0.0277824	0.0103658
	1.22708	-0.0047684		1.22833	-0.298023			73.6	0.457955	0.370969	0.296896	0.22259	0.109068	0.0500759	0.0161333		73.6	0.493381	0.327759	0.194561	0.113543	0.0646727	0.0283073	0.0104927
	1.23042	-0.0061989		1.23167	-0.298977			73.8	0.458071	0.371767	0.297604	0.223314	0.109898	0.0510118	0.0164052		73.8	0.494069	0.328179	0.194816	0.11363	0.0649322	0.0282019	0.0105867
	1.23375	-0.0066757		1.235	-0.300884			74	0.458299	0.372449	0.297608	0.223363	0.11019	0.0514823	0.0162389		74	0.495178	0.329176	0.195392	0.114665	0.0656152	0.028793	0.0112838
	1.23708	-0.0052452		1.23833	-0.303745			74.2	0.457915	0.372793	0.297824	0.223506	0.111026	0.0513581	0.0161845		74.2	0.495733	0.3297	0.19561	0.115031	0.0659483	0.0289243	0.0111903
	1.24042	-0.0019073		1.24167	-0.306606			74.4	0.458074	0.372958	0.297987	0.223464	0.111466	0.0513414	0.0163901		74.4	0.496679	0.330748	0.196031	0.115641	0.0665571	0.0294683	0.0111283
	1.24375	0.00143051		1.245	-0.308037			74.6	0.458244	0.373574	0.298048	0.223327	0.11183	0.0516368	0.01563		74.6	0.496826	0.33054	0.195725	0.115157	0.065989	0.029345	0.0107326
	1.24708	0.00429153		1.24833	-0.308037			74.8	0.457893	0.373414	0.298068	0.222746	0.111716	0.0517203	0.015486		74.8	0.497457	0.331125	0.196162	0.115919	0.0661857	0.0295329	0.0109594
	1.25042	0.00619888		1.25167	-0.307083			75	0.457479	0.373008	0.298091	0.222481	0.111446	0.0516468	0.0151599		75	0.498244	0.331476	0.195955	0.11597	0.0662847	0.0293263	0.0113374
	1.25375	0.00762939		1.255	-0.305176			75.2	0.457153	0.373169	0.298112	0.222441	0.111615	0.0514786	0.0147229		75.2	0.498606	0.3316	0.195908	0.11574	0.0660809	0.0294223	0.0116469
	1.25708	0.00810623		1.25833	-0.303745			75.4	0.456766	0.373234	0.298018	0.222424	0.111234	0.0511983	0.0141516		75.4	0.498512	0.331454	0.196425	0.115857	0.0659302	0.0288415	0.0113824
	1.26042	0.00762939		1.26167	-0.303268			75.6	0.457318	0.373836	0.298231	0.222641	0.111402	0.0512389	0.0137557		75.6	0.498478	0.33188	0.196744	0.115453	0.0659938	0.0285902	0.0115856
	1.26375	0.00667572		1.265	-0.305176			75.8	0.4582	0.37422	0.298669	0.223445	0.111495	0.0509315	0.0135603		75.8	0.498425	0.331953	0.197287	0.11523	0.0660097	0.028619	0.0118801
	1.26708	0.00619888		1.26833	-0.30756			76	0.458832	0.37487	0.299144	0.223989	0.111647	0.0506624	0.0138167		76	0.498822	0.332047	0.197264	0.114956	0.065726	0.0283232	0.012147
	1.27042	0.00572205		1.27167	-0.309467			76.2	0.459119	0.374717	0.299289	0.224171	0.110988	0.0503611	0.0135067		76.2	0.49891	0.331963	0.197347	0.114897	0.0655123	0.0280406	0.012238
	1.27375	0.00476837		1.275	-0.308037			76.4	0.459924	0.37524	0.300034	0.224683	0.111327	0.0504714	0.0142876		76.4	0.499161	0.331957	0.19764	0.114915	0.0654312	0.0281234	0.0122471
	1.27708	0.00286102		1.27833	-0.305176			76.6	0.460258	0.375261	0.300111	0.22477	0.111168	0.0504535	0.0141109		76.6	0.49919	0.332401	0.197772	0.114313	0.0654582	0.0280419	0.0116951
	1.28042	0.00047684		1.28167	-0.302792			76.8	0.460574	0.375351	0.30053	0.225405	0.110791	0.0502177	0.014305		76.8	0.499606	0.332333	0.198026	0.113918	0.065284	0.0280053	0.0115573
	1.28375	-0.0014305		1.285	-0.301361			77	0.461052	0.375696	0.300886	0.226063	0.111024	0.0500959	0.0144195		77	0.49996	0.332861	0.198029	0.11424	0.0652415	0.0281312	0.0110183
	1.28708	-0.0014305		1.28833	-0.301838			77.2	0.461785	0.37635	0.301653	0.226831	0.111966	0.0499534	0.015375		77.2	0.499879	0.33307	0.19791	0.113842	0.0646816	0.02772	0.0108299
	1.29042	-0.0009537		1.29167	-0.303268			77.4	0.462115	0.376193	0.301828	0.227242	0.112239	0.0505384	0.0153498		77.4	0.500547	0.333534	0.197978	0.113955	0.0647104	0.0277852	0.0107839
	1.29375	-0.0004768		1.295	-0.305176			77.6	0.462381	0.376556	0.302274	0.227192	0.11246	0.0506361	0.0155349		77.6	0.501423	0.334397	0.198388	0.114526	0.0647181	0.0279234	0.0106703
	1.29708	0.00095367		1.29833	-0.306606			77.8	0.462471	0.376686	0.302237	0.227226	0.112488	0.0504339	0.0156284		77.8	0.50237	0.3352	0.198949	0.114643	0.0652566	0.0280106	0.0111045
	1.30042	0.00190735		1.30167	-0.30756			78	0.462359	0.376339	0.301894	0.226918	0.112448	0.0503193	0.0153947		78	0.503475	0.336267	0.199373	0.114838	0.0655761	0.0286624	0.0114426
	1.30375	0.00238419		1.305	-0.308514			78.2	0.462434	0.376811	0.302193	0.227228	0.112957	0.050703	0.0159575		78.2	0.503975	0.336713	0.199225	0.11464	0.0655896	0.0286464	0.0110624
	1.30708	0.00143051		1.30833	-0.30756			78.4	0.462834	0.376917	0.302069	0.226887	0.112719	0.0508567	0.0156271		78.4	0.504443	0.337253	0.199365	0.114642	0.0661176	0.0289344	0.0113444
	1.31042	0.00047684		1.31167	-0.306606			78.6	0.463358	0.377506	0.302664	0.227096	0.113184	0.0510544	0.0158717		78.6	0.504862	0.337435	0.19952	0.114689	0.0664106	0.0289631	0.0115637
	1.31375	0		1.315	-0.305653			78.8	0.463317	0.377096	0.302478	0.227064	0.113166	0.0514475	0.0162603		78.8	0.506071	0.338331	0.200241	0.115373	0.0673836	0.029438	0.0117155
	1.31708	0		1.31833	-0.304222			79	0.46329	0.376988	0.302441	0.227182	0.113332	0.0514961	0.0158732		79	0.507239	0.338956	0.200682	0.115741	0.0683984	0.0293823	0.0120205
	1.32042	-0.0004768		1.32167	-0.301838			79.2	0.463295	0.377341	0.30243	0.22725	0.113578	0.0516728	0.0156192		79.2	0.507829	0.339258	0.201299	0.116151	0.0688356	0.0296793	0.0118514
	1.32375	-0.0009537		1.325	-0.299931			79.4	0.463595	0.377645	0.30237	0.227325	0.11372	0.0517623	0.0153563		79.4	0.50827	0.339525	0.201475	0.116389	0.0692432	0.0292436	0.0118029
	1.32708	-0.0009537		1.32833	-0.298977			79.6	0.464667	0.378178	0.30254	0.227694	0.114031	0.0523368	0.0157031		79.6	0.508652	0.339945	0.201688	0.116276	0.06942	0.0293507	0.0123089
	1.33042	-0.0009537		1.33167	-0.298977			79.8	0.465467	0.37851	0.302575	0.228301	0.114091	0.0525316	0.0158421		79.8	0.509341	0.340127	0.201956	0.116671	0.0694662	0.0294457	0.0121962
	1.33375	-0.0014305		1.335	-0.299931			80	0.465746	0.378714	0.302634	0.22842	0.113491	0.0522968	0.0156593		80	0.510355	0.340516	0.201956	0.11742	0.0698201	0.0295361	0.0122281
	1.33708	-0.0023842		1.33833	-0.301838			80.2	0.465953	0.378703	0.30281	0.228194	0.113204	0.0527478	0.0155369		80.2	0.510388	0.340185	0.202115	0.117405	0.0695721	0.0296163	0.0117737
	1.34042	-0.002861		1.34167	-0.304222			80.4	0.466457	0.378973	0.303428	0.228481	0.113292	0.0534681	0.0156243		80.4	0.511486	0.340772	0.202445	0.117803	0.0700257	0.0297729	0.0120366
	1.34375	-0.002861		1.345	-0.30613			80.6	0.46623	0.378375	0.302726	0.228064	0.112808	0.0528392	0.0144468		80.6	0.511643	0.341	0.202232	0.117769	0.070261	0.0300055	0.0113606
	1.34708	-0.0014305		1.34833	-0.30613			80.8	0.466772	0.378453	0.302917	0.228512	0.112459	0.0526578	0.0148178		80.8	0.511749	0.340951	0.201966	0.117859	0.0699706	0.0300033	0.011195
	1.35042	0		1.35167	-0.304699			81	0.467192	0.378883	0.303406	0.228552	0.112976	0.0527699	0.0145982		81	0.512034	0.341434	0.202208	0.118159	0.0702573	0.0302902	0.0110519
	1.35375	0.00143051		1.355	-0.302792			81.2	0.467441	0.379268	0.30376	0.228583	0.113348	0.0529634	0.0149127		81.2	0.512478	0.341927	0.202334	0.118216	0.0702321	0.0302854	0.0117348
	1.35708	0.00190735		1.35833	-0.300407			81.4	0.467017	0.379396	0.304095	0.22871	0.113462	0.0531259	0.0146412		81.4	0.512848	0.342684	0.202241	0.118677	0.0704273	0.0305021	0.0116062
	1.36042	0.00333786		1.36167	-0.298977			81.6	0.467301	0.37949	0.304326	0.228318	0.113407	0.0527847	0.0138466		81.6	0.513178	0.343142	0.202399	0.118715	0.0698937	0.0308056	0.0115238
	1.36375	0.00429153		1.365	-0.2985			81.8	0.467532	0.379258	0.304467	0.228237	0.113629	0.0523204	0.0137253		81.8	0.513147	0.343371	0.20262	0.118479	0.0699255	0.0312395	0.0118623
	1.36708	0.0038147		1.36833	-0.299454			82	0.467678	0.379518	0.304498	0.228544	0.113846	0.052702	0.0137089		82	0.513944	0.344293	0.203	0.118951	0.0699483	0.0319005	0.0129704
	1.37042	0.00238419		1.37167	-0.300884			82.2	0.468698	0.380727	0.305413	0.228999	0.114957	0.0535024	0.0145055		82.2	0.514085	0.344631	0.203767	0.119635	0.0702871	0.0323049	0.0131893
	1.37375	0.00047684		1.375	-0.303268			82.4	0.468988	0.380897	0.305815	0.22889	0.115438	0.0533729	0.0147461		82.4	0.514044	0.344661	0.204033	0.119599	0.0702585	0.0324331	0.0133563
	1.37708	-0.0014305		1.37833	-0.305653			82.6	0.468929	0.381106	0.305619	0.22907	0.115913	0.0531012	0.0147227		82.6	0.514557	0.345289	0.204831	0.120003	0.0704356	0.0326586	0.0136002
	1.38042	-0.002861		1.38167	-0.30756			82.8	0.468971	0.381224	0.305589	0.229378	0.116443	0.0535835	0.0148848		82.8	0.515059	0.345414	0.204896	0.120154	0.0703806	0.032771	0.0134186
	1.38375	-0.0038147		1.385	-0.309467			83	0.469429	0.382012	0.305498	0.229693	0.117052	0.0539026	0.0155155		83	0.515621	0.345599	0.205077	0.120444	0.0703619	0.0323809	0.0134497
	1.38708	-0.0047684		1.38833	-0.310898			83.2	0.469748	0.382278	0.305575	0.22969	0.117274	0.0544484	0.0156573		83.2	0.515744	0.345718	0.205368	0.12065	0.0700643	0.0322441	0.0133037
	1.39042	-0.0047684		1.39167	-0.312328			83.4	0.470444	0.382922	0.305989	0.230266	0.11764	0.0546151	0.0159922		83.4	0.51629	0.346025	0.205585	0.120887	0.0701325	0.0321372	0.0139154
	1.39375	-0.0042915		1.395	-0.314236			83.6	0.471288	0.383598	0.307009	0.231188	0.118285	0.055156	0.0169729		83.6	0.516862	0.346328	0.20601	0.121447	0.0701121	0.0322254	0.0136209
	1.39708	-0.002861		1.39833	-0.316143			83.8	0.471535	0.383771	0.30723	0.231408	0.118409	0.0553043	0.0171586		83.8	0.517908	0.346886	0.206657	0.122018	0.0703247	0.0323946	0.0136302
	1.40042	-0.0023842		1.40167	-0.317574			84	0.471634	0.38397	0.307339	0.231993	0.118229	0.0555059	0.0170875		84	0.51878	0.347502	0.207038	0.12222	0.0702374	0.0325551	0.0138897
	1.40375	-0.0019073		1.405	-0.31805			84.2	0.471958	0.383934	0.307643	0.232563	0.118536	0.0559043	0.0177493		84.2	0.519802	0.347631	0.207614	0.122301	0.0702751	0.0325137	0.0139445
	1.40708	-0.0019073		1.40833	-0.318527			84.4	0.472585	0.384165	0.30796	0.233251	0.118341	0.0560797	0.0179153		84.4	0.52093	0.348691	0.208143	0.122716	0.0705396	0.0322438	0.0140805
	1.41042	-0.0014305		1.41167	-0.317574			84.6	0.472948	0.383818	0.307317	0.233217	0.118036	0.0554552	0.0176184		84.6	0.520951	0.348913	0.207839	0.122738	0.0706602	0.0317414	0.0133214
	1.41375	-0.0014305		1.415	-0.315189			84.8	0.473626	0.384321	0.307881	0.233864	0.118169	0.0557851	0.0181186		84.8	0.521425	0.349798	0.207815	0.122651	0.0706982	0.0314101	0.0137149
	1.41708	-0.0019073		1.41833	-0.310898			85	0.474315	0.384704	0.308006	0.234197	0.118737	0.0558164	0.0181294		85	0.52136	0.350223	0.207816	0.12249	0.0710509	0.0314934	0.0136742
	1.42042	-0.0023842		1.42167	-0.307083			85.2	0.474827	0.384654	0.307908	0.234763	0.119279	0.0559804	0.0179437		85.2	0.521194	0.350846	0.207348	0.122633	0.0710734	0.0311491	0.0136904
	1.42375	-0.002861		1.425	-0.305176			85.4	0.47501	0.384435	0.308099	0.235168	0.119362	0.0556105	0.0175563		85.4	0.52113	0.350857	0.206549	0.122506	0.0706831	0.0310694	0.0126821
	1.42708	-0.002861		1.42833	-0.304699			85.6	0.475611	0.384056	0.307875	0.235073	0.119591	0.0552106	0.0171846		85.6	0.521569	0.351123	0.206621	0.122429	0.0705274	0.0312848	0.0127434
	1.43042	-0.0023842		1.43167	-0.305653			85.8	0.475826	0.384309	0.307757	0.235285	0.119838	0.0549551	0.0170625		85.8	0.522052	0.351419	0.206838	0.122429	0.0704191	0.0314129	0.0127377
	1.43375	-0.0014305		1.435	-0.30756			86	0.475773	0.384208	0.307587	0.235336	0.119907	0.0551454	0.016905		86	0.522848	0.352051	0.207121	0.122721	0.0708006	0.0319048	0.0135631
	1.43708	0		1.43833	-0.310421			86.2	0.475946	0.383986	0.308017	0.235038	0.120349	0.0552417	0.0169326		86.2	0.522992	0.352153	0.207269	0.122525	0.0707482	0.0314903	0.0130103
	1.44042	0.00047684		1.44167	-0.312328			86.4	0.47546	0.383662	0.307462	0.234639	0.120297	0.0544243	0.0161961		86.4	0.523166	0.351995	0.207045	0.122017	0.0706191	0.0309852	0.0126227
	1.44375	0.00095367		1.445	-0.311852			86.6	0.475673	0.384025	0.307511	0.235093	0.120863	0.0545711	0.0160842		86.6	0.523924	0.352464	0.207975	0.122195	0.0711973	0.0313486	0.0127269
	1.44708	0.00190735		1.44833	-0.310421			86.8	0.475721	0.383921	0.30791	0.234853	0.120692	0.0549131	0.0163294		86.8	0.524233	0.352334	0.208043	0.12206	0.0710391	0.0313192	0.0129412
	1.45042	0.00333786		1.45167	-0.308991			87	0.47594	0.384011	0.307732	0.234521	0.120795	0.0551546	0.0161431		87	0.524716	0.352376	0.208658	0.121981	0.0711726	0.0311851	0.0131005
	1.45375	0.00429153		1.455	-0.308514			87.2	0.475715	0.383389	0.307698	0.233914	0.120378	0.054818	0.0156991		87.2	0.525339	0.352367	0.209018	0.122381	0.0713437	0.0310044	0.013013
	1.45708	0.0038147		1.45833	-0.308514			87.4	0.475649	0.383672	0.308742	0.234194	0.12072	0.054784	0.0158701		87.4	0.526102	0.352701	0.209575	0.123057	0.071893	0.0313711	0.0134558
	1.46042	0.00333786		1.46167	-0.308991			87.6	0.475344	0.3841	0.30936	0.234388	0.120525	0.054951	0.0161831		87.6	0.526197	0.35277	0.209886	0.123088	0.0719411	0.0314445	0.0128589
	1.46375	0.00238419		1.465	-0.309467			87.8	0.475048	0.384287	0.309423	0.234552	0.1204	0.0546898	0.0157354		87.8	0.527018	0.353113	0.210134	0.123318	0.0722553	0.0316367	0.0134946
	1.46708	0.00143051		1.46833	-0.309944			88	0.475094	0.384743	0.309511	0.235014	0.120185	0.0547943	0.0156819		88	0.527362	0.353265	0.210373	0.1231	0.0725018	0.0318291	0.0136044
	1.47042	-0.0004768		1.47167	-0.309467			88.2	0.475268	0.385297	0.310389	0.235415	0.120313	0.0548652	0.0160732		88.2	0.528235	0.353353	0.21101	0.123737	0.0732253	0.0319729	0.0139376
	1.47375	-0.0019073		1.475	-0.309467			88.4	0.475616	0.385829	0.310909	0.235341	0.120303	0.0548559	0.0160757		88.4	0.528409	0.353967	0.211131	0.124075	0.0733598	0.0319083	0.0137499
	1.47708	-0.0038147		1.47833	-0.309467			88.6	0.476047	0.386147	0.310766	0.235253	0.120314	0.0550013	0.0156856		88.6	0.5286	0.354509	0.211339	0.12448	0.0737307	0.0322674	0.0136212
	1.48042	-0.0047684		1.48167	-0.309467			88.8	0.476572	0.387044	0.310944	0.235697	0.120905	0.0552255	0.0157304		88.8	0.528777	0.354946	0.211047	0.124534	0.0738043	0.0325836	0.0138625
	1.48375	-0.0052452		1.485	-0.309467			89	0.47725	0.387781	0.310925	0.235831	0.121843	0.0554405	0.0157813		89	0.528461	0.355009	0.211057	0.124557	0.0739884	0.0330179	0.013235
	1.48708	-0.005722		1.48833	-0.309944			89.2	0.477866	0.388208	0.311106	0.236174	0.122284	0.0557155	0.015572		89.2	0.528675	0.355269	0.210946	0.124508	0.0740988	0.0330414	0.0127384
	1.49042	-0.005722		1.49167	-0.310898			89.4	0.478282	0.388458	0.311475	0.236281	0.12277	0.0555495	0.0159935		89.4	0.529241	0.355302	0.21119	0.124407	0.0738217	0.0331248	0.0120521
	1.49375	-0.005722		1.495	-0.311375			89.6	0.47811	0.388717	0.310872	0.23586	0.122664	0.0554335	0.016109		89.6	0.530063	0.355981	0.211457	0.124384	0.0742855	0.0336785	0.0118486
	1.49708	-0.0047684		1.49833	-0.312328			89.8	0.477939	0.389461	0.310725	0.23577	0.12274	0.0556782	0.0157508		89.8	0.530606	0.356212	0.211702	0.124378	0.0743623	0.0341507	0.0120971
	1.50042	-0.0038147		1.50167	-0.311852			90	0.478152	0.389723	0.310959	0.236064	0.123225	0.0561988	0.0160715		90	0.530892	0.357098	0.212152	0.124376	0.0746602	0.0344923	0.0126413
	1.50375	-0.0023842		1.505	-0.311852			90.2	0.478505	0.390136	0.31128	0.236466	0.123686	0.0565337	0.0156823		90.2	0.531326	0.357197	0.21214	0.123786	0.0747177	0.0341284	0.0122303
	1.50708	-0.0019073		1.50833	-0.311375			90.4	0.479026	0.390952	0.311383	0.236879	0.124361	0.0571272	0.0159839		90.4	0.53145	0.357064	0.212067	0.123321	0.0746549	0.0342833	0.0122929
	1.51042	-0.0019073		1.51167	-0.310898			90.6	0.479549	0.39157	0.311937	0.237397	0.125082	0.0580101	0.0168378		90.6	0.532065	0.357556	0.212595	0.123674	0.0748156	0.0341994	0.0129333
	1.51375	-0.002861		1.515	-0.309467			90.8	0.478988	0.391329	0.311583	0.237029	0.124456	0.0578775	0.0167627		90.8	0.532067	0.358033	0.21259	0.123679	0.0742365	0.0336884	0.0132102
	1.51708	-0.0033379		1.51833	-0.308514			91	0.479497	0.391317	0.311886	0.237174	0.124766	0.0582845	0.0171734		91	0.532325	0.358126	0.21301	0.123625	0.0739587	0.0331675	0.0134747
	1.52042	-0.002861		1.52167	-0.307083			91.2	0.479408	0.390956	0.312158	0.237092	0.124657	0.058052	0.0174036		91.2	0.532774	0.35851	0.21314	0.124152	0.0735019	0.0331369	0.0138964
	1.52375	-0.002861		1.525	-0.304699			91.4	0.479583	0.39118	0.313554	0.237971	0.125053	0.0581875	0.0175809		91.4	0.533039	0.358511	0.213094	0.12422	0.0736118	0.0329344	0.0141812
	1.52708	-0.0019073		1.52833	-0.302792			91.6	0.47989	0.391415	0.313542	0.238564	0.124935	0.0579531	0.0176656		91.6	0.53323	0.35875	0.213025	0.124181	0.0733115	0.0326966	0.014299
	1.53042	-0.0009537		1.53167	-0.302315			91.8	0.480534	0.391435	0.313794	0.239286	0.12529	0.0578308	0.0176205		91.8	0.533735	0.359308	0.213154	0.124184	0.0733081	0.0327593	0.0145577
	1.53375	0.00047684		1.535	-0.303745			92	0.481068	0.391235	0.313915	0.239277	0.125109	0.0579486	0.0180174		92	0.533769	0.359419	0.212943	0.12424	0.0732803	0.0326929	0.0146321
	1.53708	0.00095367		1.53833	-0.305653			92.2	0.481609	0.391189	0.314818	0.239786	0.125061	0.0581313	0.0180451		92.2	0.534257	0.359985	0.213121	0.124713	0.0731951	0.0327042	0.0145864
	1.54042	0		1.54167	-0.306606			92.4	0.482527	0.391326	0.315201	0.240323	0.125208	0.0584004	0.0181041		92.4	0.534249	0.360124	0.212917	0.124748	0.0728553	0.0328289	0.0141173
	1.54375	-0.0004768		1.545	-0.308037			92.6	0.483457	0.391841	0.315326	0.241009	0.12568	0.0589057	0.018345		92.6	0.534068	0.35981	0.212755	0.124244	0.0722062	0.032585	0.0136812
	1.54708	-0.0009537		1.54833	-0.309467			92.8	0.484056	0.391743	0.31521	0.241185	0.126017	0.0589172	0.0184319		92.8	0.534318	0.359676	0.212456	0.124162	0.0721511	0.0325216	0.0132976
	1.55042	-0.0004768		1.55167	-0.309944			93	0.484398	0.392197	0.315381	0.241451	0.126397	0.0591503	0.0185627		93	0.53474	0.360286	0.213063	0.124491	0.0727922	0.0330881	0.0130905
	1.55375	0.00143051		1.555	-0.308514			93.2	0.484631	0.39206	0.315549	0.241418	0.126119	0.059279	0.0182911		93.2	0.535101	0.360391	0.213234	0.124589	0.072714	0.0329735	0.0126482
	1.55708	0.00333786		1.55833	-0.307083			93.4	0.484604	0.391654	0.315189	0.241476	0.126167	0.0588494	0.0178972		93.4	0.535658	0.3609	0.21389	0.124638	0.0731472	0.0329444	0.0129014
	1.56042	0.00524521		1.56167	-0.306606			93.6	0.484732	0.391705	0.314441	0.240987	0.125293	0.0588097	0.017366		93.6	0.536303	0.361397	0.214083	0.124904	0.0736412	0.0335998	0.0133837
	1.56375	0.00715256		1.565	-0.30613			93.8	0.485526	0.392336	0.315066	0.241727	0.125651	0.0593805	0.0173653		93.8	0.536805	0.36172	0.214907	0.125266	0.0740195	0.0338393	0.0141647
	1.56708	0.00858307		1.56833	-0.305653			94	0.485786	0.39249	0.314884	0.241754	0.126163	0.0595446	0.0171201		94	0.536838	0.362112	0.215168	0.124935	0.074021	0.0337015	0.0141389
	1.57042	0.00858307		1.57167	-0.305176			94.2	0.485734	0.392147	0.314362	0.241466	0.125983	0.0600222	0.0165375		94.2	0.537341	0.362443	0.215202	0.124984	0.0742778	0.0338626	0.014132
	1.57375	0.00715256		1.575	-0.304699			94.4	0.486263	0.392738	0.314524	0.241763	0.126545	0.0607633	0.0174832		94.4	0.537768	0.362869	0.215741	0.125616	0.0746404	0.0337283	0.0148892
	1.57708	0.00429153		1.57833	-0.305653			94.6	0.486091	0.392644	0.314644	0.242104	0.126993	0.0609221	0.0175596		94.6	0.538532	0.363789	0.21663	0.126206	0.0752517	0.0339245	0.0151192
	1.58042	0.00047684		1.58167	-0.307083			94.8	0.486116	0.392608	0.314597	0.24176	0.127388	0.0610812	0.0176715		94.8	0.538817	0.364232	0.216794	0.126126	0.0753173	0.0342965	0.0149789
	1.58375	-0.0033379		1.585	-0.309467			95	0.486976	0.392878	0.315205	0.242206	0.128232	0.0614944	0.0179945		95	0.539532	0.364552	0.216906	0.126068	0.0758554	0.0347406	0.0153552
	1.58708	-0.0066757		1.58833	-0.311375			95.2	0.487334	0.3933	0.315734	0.242558	0.128979	0.0621625	0.0181967		95.2	0.540506	0.365374	0.217287	0.126608	0.0763253	0.0350442	0.0151836
	1.59042	-0.0095367		1.59167	-0.312328			95.4	0.487941	0.394025	0.316319	0.243324	0.129779	0.0622835	0.0188003		95.4	0.541414	0.365937	0.217201	0.127394	0.0769789	0.0352221	0.0151156
	1.59375	-0.0114441		1.595	-0.312328			95.6	0.487892	0.394195	0.315564	0.242943	0.129689	0.0619532	0.0188746		95.6	0.541979	0.366635	0.217348	0.127837	0.0769292	0.0355408	0.0151517
	1.59708	-0.0119209		1.59833	-0.310421			95.8	0.488858	0.394355	0.315983	0.243442	0.129801	0.0622637	0.019123		95.8	0.542345	0.367014	0.21747	0.127781	0.0770286	0.0357961	0.0145102
	1.60042	-0.0104904		1.60167	-0.30756			96	0.488856	0.394204	0.31641	0.243211	0.129607	0.0623136	0.0192486		96	0.543147	0.367239	0.217598	0.128305	0.0772454	0.0357794	0.0149407
	1.60375	-0.0085831		1.605	-0.304222			96.2	0.489018	0.394549	0.317041	0.243775	0.129956	0.0626816	0.0194887		96.2	0.543834	0.367521	0.217848	0.128493	0.0774154	0.0360118	0.0148107
	1.60708	-0.0076294		1.60833	-0.301361			96.4	0.489256	0.395025	0.317201	0.243849	0.130334	0.0625258	0.0195047		96.4	0.544022	0.366914	0.217407	0.128084	0.0772785	0.0360368	0.0142493
	1.61042	-0.0071526		1.61167	-0.298977			96.6	0.489523	0.395484	0.317572	0.244235	0.130779	0.0626929	0.0198173		96.6	0.544423	0.367317	0.217552	0.128164	0.07716	0.0360209	0.0144504
	1.61375	-0.0061989		1.615	-0.297546			96.8	0.489252	0.395697	0.317324	0.244065	0.130517	0.0621548	0.0195207		96.8	0.545292	0.367964	0.217975	0.128646	0.0776965	0.0363636	0.0146595
	1.61708	-0.005722		1.61833	-0.298023			97	0.489277	0.396374	0.317849	0.244133	0.130253	0.0619564	0.0192391		97	0.545519	0.368003	0.217961	0.128569	0.0775192	0.0365984	0.0149452
	1.62042	-0.0052452		1.62167	-0.2985			97.2	0.489066	0.396216	0.317929	0.244032	0.129578	0.0616019	0.0188531		97.2	0.545833	0.368024	0.218063	0.128421	0.076887	0.0364014	0.015193
	1.62375	-0.0047684		1.625	-0.299454			97.4	0.489332	0.396218	0.317992	0.244254	0.129203	0.0611206	0.0184228		97.4	0.546138	0.368233	0.218366	0.127889	0.0772659	0.036524	0.0153249
	1.62708	-0.0033379		1.62833	-0.299454			97.6	0.489369	0.396524	0.317778	0.244138	0.128756	0.0605952	0.018401		97.6	0.546884	0.369099	0.219402	0.128503	0.0775265	0.0374756	0.015701
	1.63042	-0.0019073		1.63167	-0.299931			97.8	0.489644	0.396959	0.318127	0.24467	0.128944	0.0608944	0.0187407		97.8	0.546867	0.369598	0.220039	0.128508	0.0773934	0.037285	0.0155953
	1.63375	-0.0004768		1.635	-0.300407			98	0.48954	0.39681	0.31752	0.244411	0.128835	0.0608134	0.0181867		98	0.546933	0.369801	0.220004	0.128569	0.0773192	0.0374748	0.015371
	1.63708	0.00095367		1.63833	-0.300884			98.2	0.489821	0.396924	0.318123	0.244626	0.12872	0.0612518	0.0180392		98.2	0.547424	0.370494	0.220397	0.12869	0.0775	0.0377335	0.0156155
	1.64042	0.00286102		1.64167	-0.299454			98.4	0.490228	0.397476	0.318193	0.245177	0.129132	0.0613581	0.0183662		98.4	0.547809	0.37063	0.220561	0.128488	0.0775103	0.0374038	0.0157662
	1.64375	0.00333786		1.645	-0.298023			98.6	0.49008	0.397354	0.318006	0.245331	0.129429	0.0613139	0.0179407		98.6	0.54737	0.370582	0.220248	0.128094	0.07731	0.0374245	0.0150562
	1.64708	0.00238419		1.64833	-0.295639			98.8	0.490512	0.398044	0.318209	0.245465	0.130136	0.0614536	0.0182487		98.8	0.547329	0.370585	0.219621	0.128113	0.0772039	0.0371592	0.0145231
	1.65042	0		1.65167	-0.293732			99	0.491252	0.398606	0.318689	0.246556	0.130719	0.0619351	0.0183404		99	0.547975	0.371218	0.219666	0.128444	0.0776677	0.0370929	0.0148646
	1.65375	-0.0019073		1.655	-0.292778			99.2	0.491841	0.398776	0.31931	0.247032	0.131455	0.0625677	0.0187266		99.2	0.54783	0.371458	0.219579	0.129053	0.0772303	0.0364024	0.014433
	1.65708	-0.0038147		1.65833	-0.291824			99.4	0.491831	0.398737	0.319276	0.247464	0.131317	0.0620559	0.01866		99.4	0.548421	0.371992	0.219684	0.129458	0.0774713	0.0362637	0.0150119
	1.66042	-0.005722		1.66167	-0.291348			99.6	0.491814	0.398225	0.31899	0.247181	0.130873	0.0619668	0.0182674		99.6	0.548594	0.371742	0.219658	0.129229	0.0771075	0.0356928	0.0145588
	1.66375	-0.005722		1.665	-0.290871			99.8	0.492848	0.398136	0.320062	0.247936	0.131532	0.062657	0.0184771		99.8	0.54911	0.371736	0.219852	0.129286	0.0769246	0.0351336	0.0141347
	1.66708	-0.0047684		1.66833	-0.290394			100	0.492682	0.397874	0.3204	0.24783	0.13203	0.0628738	0.018631		100	0.549623	0.371698	0.219964	0.129104	0.0769123	0.0343511	0.0145958
	1.67042	-0.0033379		1.67167	-0.288963			100.2	0.492934	0.39814	0.32052	0.248263	0.132815	0.0628567	0.0185846		100.2	0.549997	0.372096	0.220031	0.129152	0.0768534	0.0341515	0.014568
	1.67375	-0.0033379		1.675	-0.286579			100.4	0.493141	0.397777	0.320537	0.247728	0.132684	0.0623113	0.0181634		100.4	0.550642	0.37238	0.220532	0.129167	0.0771025	0.0342396	0.0148668
	1.67708	-0.0033379		1.67833	-0.284195			100.6	0.493559	0.3982	0.321185	0.248292	0.132905	0.0622706	0.0184032		100.6	0.5511	0.372658	0.221194	0.128862	0.0771644	0.0340547	0.0153603
	1.68042	-0.0033379		1.68167	-0.283241			100.8	0.493756	0.39801	0.320938	0.247677	0.132454	0.0617764	0.0183354		100.8	0.55108	0.372257	0.221427	0.128285	0.0769578	0.0340469	0.0150659
	1.68375	-0.0042915		1.685	-0.283718			101	0.494181	0.398062	0.321515	0.247377	0.132131	0.0619773	0.018338		101	0.551305	0.372575	0.221493	0.127946	0.0765032	0.0344655	0.0148095
	1.68708	-0.0047684		1.68833	-0.284672			101.2	0.494476	0.3982	0.321731	0.247522	0.131946	0.0619404	0.018651		101.2	0.552404	0.373586	0.222474	0.128083	0.077099	0.0348045	0.0147796
	1.69042	-0.0047684		1.69167	-0.286102			101.4	0.494854	0.398632	0.321896	0.247707	0.132322	0.0619438	0.0188086		101.4	0.553424	0.374455	0.223574	0.128089	0.0778079	0.035698	0.0146734
	1.69375	-0.0038147		1.695	-0.287533			101.6	0.495113	0.399159	0.321447	0.248008	0.132174	0.06201	0.0190714		101.6	0.554088	0.375285	0.224539	0.128654	0.0781714	0.036316	0.0148511
	1.69708	-0.002861		1.69833	-0.288963			101.8	0.495688	0.399681	0.321712	0.248497	0.132553	0.0624863	0.0193501		101.8	0.554301	0.375441	0.224271	0.128347	0.07815	0.036069	0.014929
	1.70042	-0.0023842		1.70167	-0.28944			102	0.496094	0.400268	0.321875	0.248863	0.13299	0.0624011	0.019284		102	0.554844	0.375854	0.224406	0.128788	0.0788643	0.0365001	0.0153379
	1.70375	-0.0014305		1.705	-0.288487			102.2	0.496088	0.401063	0.322316	0.249277	0.13341	0.062613	0.0195349		102.2	0.554938	0.37593	0.224663	0.128519	0.0788148	0.0365711	0.015375
	1.70708	-0.0009537		1.70833	-0.287056			102.4	0.496063	0.401607	0.321948	0.249613	0.13364	0.0626683	0.0198656		102.4	0.555155	0.376209	0.224867	0.128828	0.0794249	0.0365093	0.0153976
	1.71042	-0.0009537		1.71167	-0.286579			102.6	0.496485	0.402103	0.322138	0.250476	0.134259	0.0631238	0.0202022		102.6	0.554976	0.376504	0.224847	0.129138	0.0796577	0.0365892	0.0152134
	1.71375	-0.0004768		1.715	-0.285626			102.8	0.496899	0.402955	0.322839	0.250762	0.135116	0.063497	0.0204507		102.8	0.555399	0.376928	0.224629	0.129629	0.0800707	0.0368614	0.0150473
	1.71708	-0.0004768		1.71833	-0.283718			103	0.497322	0.403011	0.323	0.251181	0.13524	0.0635745	0.0203294		103	0.555608	0.377262	0.224651	0.130115	0.0801579	0.0372933	0.0155628
	1.72042	-0.0014305		1.72167	-0.281811			103.2	0.497887	0.403357	0.323462	0.251471	0.135523	0.0639686	0.0206178		103.2	0.555521	0.377162	0.224296	0.130076	0.0799767	0.037167	0.0153448
	1.72375	-0.0023842		1.725	-0.279903			103.4	0.497867	0.403362	0.323172	0.251498	0.135077	0.0641139	0.0202898		103.4	0.556191	0.377461	0.224324	0.130201	0.0801826	0.0372972	0.0152641
	1.72708	-0.0033379		1.72833	-0.279903			103.6	0.498437	0.403474	0.323558	0.251671	0.135651	0.0648291	0.0205544		103.6	0.556418	0.377213	0.22427	0.130126	0.0800696	0.0375191	0.0148071
	1.73042	-0.0047684		1.73167	-0.279903			103.8	0.498591	0.403915	0.324014	0.25224	0.136227	0.0651331	0.0206534		103.8	0.556573	0.377608	0.224656	0.130437	0.0801666	0.0372535	0.0151532
	1.73375	-0.0066757		1.735	-0.28038			104	0.498574	0.403972	0.324131	0.252011	0.13639	0.0652806	0.0201981		104	0.556332	0.378042	0.224751	0.130532	0.0806104	0.0372253	0.0156607
	1.73708	-0.0095367		1.73833	-0.280857			104.2	0.498671	0.403774	0.324061	0.252028	0.136347	0.0649935	0.0200572		104.2	0.556931	0.378553	0.225196	0.131196	0.0808502	0.0377629	0.0159184
	1.74042	-0.0128746		1.74167	-0.281334			104.4	0.499099	0.403257	0.32407	0.251677	0.135743	0.064951	0.0199286		104.4	0.557526	0.378393	0.225496	0.131441	0.0810452	0.0382569	0.0162239
	1.74375	-0.0152588		1.745	-0.281334			104.6	0.499118	0.403002	0.32376	0.251347	0.135062	0.0644389	0.0196263		104.6	0.557923	0.378267	0.225538	0.131228	0.080762	0.0382855	0.0160524
	1.74708	-0.0171661		1.74833	-0.280857			104.8	0.499395	0.402424	0.32347	0.250533	0.13456	0.0639379	0.0191333		104.8	0.558631	0.378542	0.225804	0.131696	0.080343	0.038646	0.0158122
	1.75042	-0.0185966		1.75167	-0.279903			105	0.499828	0.402464	0.323983	0.250344	0.134761	0.0640498	0.0191546		105	0.559339	0.379101	0.226027	0.132082	0.0798832	0.0385119	0.0158132
	1.75375	-0.0195503		1.755	-0.278473			105.2	0.500167	0.402649	0.324237	0.250337	0.135331	0.0641845	0.0190521		105.2	0.559851	0.379155	0.225918	0.132127	0.0795494	0.0380946	0.015396
	1.75708	-0.0195503		1.75833	-0.278473			105.4	0.500423	0.403293	0.324271	0.250431	0.135558	0.0646529	0.0193118		105.4	0.55976	0.379006	0.225953	0.132206	0.0790572	0.0376159	0.0150992
	1.76042	-0.0190735		1.76167	-0.279427			105.6	0.500872	0.403696	0.324518	0.251082	0.135598	0.0651528	0.0194911		105.6	0.559599	0.378645	0.225718	0.132068	0.0788817	0.0369528	0.015065
	1.76375	-0.0181198		1.765	-0.28038			105.8	0.501273	0.404293	0.32484	0.251515	0.136557	0.065416	0.0196065		105.8	0.560169	0.379013	0.226078	0.131965	0.0787339	0.0367147	0.0156005
	1.76708	-0.0166893		1.76833	-0.279903			106	0.501454	0.404481	0.325155	0.251634	0.137097	0.0654726	0.0195138		106	0.560155	0.37868	0.226237	0.132001	0.0788611	0.0361879	0.0155028
	1.77042	-0.0157356		1.77167	-0.279427			106.2	0.502076	0.404621	0.325519	0.252114	0.137558	0.0656681	0.0198536		106.2	0.560385	0.378892	0.226709	0.131843	0.078976	0.0358694	0.0153478
	1.77375	-0.014782		1.775	-0.27895			106.4	0.502377	0.404541	0.325768	0.252281	0.138049	0.065489	0.0199522		106.4	0.56061	0.379425	0.226632	0.131892	0.0792726	0.0355066	0.0154956
	1.77708	-0.0143051		1.77833	-0.278473			106.6	0.502874	0.404864	0.326487	0.252792	0.138846	0.0658355	0.0204659		106.6	0.560623	0.379659	0.226745	0.131646	0.0790086	0.0353386	0.0154549
	1.78042	-0.0133514		1.78167	-0.277042			106.8	0.503142	0.405645	0.327036	0.25274	0.139154	0.0655561	0.0205728		106.8	0.561122	0.379927	0.226662	0.131662	0.0794067	0.036037	0.0158264
	1.78375	-0.0128746		1.785	-0.275612			107	0.502714	0.404949	0.326769	0.252394	0.138777	0.0651258	0.0203472		107	0.561639	0.380289	0.22687	0.131594	0.0796291	0.0362979	0.0164904
	1.78708	-0.0138283		1.78833	-0.274658			107.2	0.502991	0.405483	0.327272	0.252847	0.139263	0.0654463	0.0207217		107.2	0.561738	0.38051	0.226684	0.130824	0.0795108	0.0360018	0.0161999
	1.79042	-0.014782		1.79167	-0.274658			107.4	0.50274	0.40537	0.327224	0.25272	0.139321	0.065498	0.0205026		107.4	0.562047	0.380964	0.226968	0.130542	0.0793684	0.0359604	0.0163205
	1.79375	-0.0157356		1.795	-0.275135			107.6	0.502974	0.405878	0.327828	0.253449	0.139888	0.065982	0.0206278		107.6	0.562434	0.381652	0.22752	0.130427	0.0800112	0.036628	0.0168609
	1.79708	-0.0157356		1.79833	-0.275135			107.8	0.503085	0.406147	0.32808	0.253707	0.140095	0.0662749	0.0204563		107.8	0.562427	0.382479	0.227781	0.130763	0.0803177	0.0368671	0.0172111
	1.80042	-0.0152588		1.80167	-0.275135			108	0.503252	0.406045	0.328289	0.253482	0.139947	0.0662485	0.020306		108	0.562958	0.383173	0.227808	0.130944	0.0805117	0.0373396	0.0173084
	1.80375	-0.014782		1.805	-0.274658			108.2	0.503026	0.405369	0.327819	0.253381	0.139407	0.0657127	0.0204469		108.2	0.563904	0.383614	0.227894	0.131109	0.0801327	0.0375069	0.0175158
	1.80708	-0.0133514		1.80833	-0.275135			108.4	0.503318	0.405621	0.327946	0.253393	0.138974	0.0656179	0.0200586		108.4	0.56462	0.384061	0.228384	0.131194	0.0799647	0.037949	0.0176718
	1.81042	-0.0114441		1.81167	-0.274658			108.6	0.503647	0.405793	0.327884	0.253104	0.138699	0.065397	0.0202259		108.6	0.565401	0.384786	0.228478	0.131473	0.0799955	0.0378157	0.017589
	1.81375	-0.0109673		1.815	-0.271797			108.8	0.504303	0.40639	0.328385	0.253217	0.139258	0.0654785	0.020241		108.8	0.565991	0.385336	0.228594	0.131856	0.0795489	0.0377248	0.0176032
	1.81708	-0.0104904		1.81833	-0.268936			109	0.504637	0.407005	0.328781	0.253168	0.139242	0.0658264	0.0200861		109	0.565705	0.3852	0.22868	0.1321	0.0791048	0.03743	0.0169684
	1.82042	-0.0104904		1.82167	-0.266552			109.2	0.504576	0.407328	0.328357	0.2532	0.139148	0.0657675	0.0197215		109.2	0.566123	0.385227	0.228424	0.132078	0.0791475	0.0373292	0.0164308
	1.82375	-0.0109673		1.825	-0.264645			109.4	0.504799	0.408178	0.32824	0.25348	0.139036	0.0658413	0.0200513		109.4	0.56667	0.385574	0.22862	0.132332	0.0793275	0.0373544	0.0163827
	1.82708	-0.0119209		1.82833	-0.26226			109.6	0.504767	0.408239	0.327562	0.25374	0.138457	0.0655702	0.0196591		109.6	0.567423	0.385935	0.229055	0.132617	0.0795406	0.0374787	0.0164677
	1.83042	-0.0128746		1.83167	-0.26083			109.8	0.505188	0.408496	0.327464	0.253845	0.138683	0.0659804	0.0193836		109.8	0.568229	0.386358	0.229698	0.133005	0.079962	0.0377585	0.0166944
	1.83375	-0.0128746		1.835	-0.261307			110	0.505347	0.408368	0.327342	0.253838	0.13893	0.0655803	0.0192103		110	0.568251	0.386454	0.229715	0.133026	0.0802028	0.0374643	0.0160989
	1.83708	-0.0133514		1.83833	-0.26226			110.2	0.506146	0.408831	0.32765	0.254517	0.139577	0.0659936	0.0195641		110.2	0.568527	0.386925	0.229985	0.13292	0.0802191	0.0376151	0.0158162
	1.84042	-0.0143051		1.84167	-0.263214			110.4	0.506301	0.409154	0.328116	0.254907	0.139945	0.0661268	0.0198405		110.4	0.568545	0.3869	0.229727	0.132662	0.0796972	0.0373723	0.0151304
	1.84375	-0.0138283		1.845	-0.264645			110.6	0.50655	0.409396	0.32853	0.254868	0.140256	0.0663913	0.0203071		110.6	0.568941	0.387538	0.230232	0.133144	0.0803108	0.0375738	0.0153115
	1.84708	-0.0128746		1.84833	-0.266075			110.8	0.506943	0.409683	0.328339	0.255045	0.139976	0.0662948	0.0200512		110.8	0.569641	0.387956	0.230521	0.133491	0.0807148	0.0380868	0.0155614
	1.85042	-0.0119209		1.85167	-0.266552			111	0.506515	0.409033	0.328296	0.254882	0.140437	0.0663228	0.0199484		111	0.569484	0.388272	0.230657	0.13329	0.0806742	0.0375432	0.0152624
	1.85375	-0.0114441		1.855	-0.265598			111.2	0.50708	0.409415	0.328727	0.255532	0.140839	0.0667484	0.020222		111.2	0.569745	0.388799	0.230967	0.133164	0.0808846	0.0376537	0.0155473
	1.85708	-0.0104904		1.85833	-0.264168			111.4	0.507696	0.40923	0.328903	0.25566	0.141342	0.067297	0.020472		111.4	0.570032	0.389244	0.231542	0.133674	0.0811134	0.0384729	0.0159643
	1.86042	-0.0090599		1.86167	-0.261784			111.6	0.508419	0.409295	0.32921	0.256007	0.141873	0.0678754	0.020616		111.6	0.570457	0.390269	0.232281	0.134529	0.0819244	0.0391557	0.0163489
	1.86375	-0.0071526		1.865	-0.258446			111.8	0.508549	0.409053	0.329186	0.255681	0.141824	0.0681379	0.0209225		111.8	0.570604	0.390852	0.232537	0.134817	0.0821421	0.0393462	0.0166602
	1.86708	-0.0071526		1.86833	-0.254154			112	0.508291	0.409017	0.329124	0.255509	0.141279	0.068132	0.0209565		112	0.571087	0.391593	0.23289	0.135011	0.0824331	0.0396044	0.0174251
	1.87042	-0.0071526		1.87167	-0.250816			112.2	0.508305	0.408988	0.329127	0.255641	0.141175	0.0682448	0.0209644		112.2	0.571517	0.391851	0.233249	0.13507	0.0827019	0.0392326	0.0176052
	1.87375	-0.0061989		1.875	-0.249386			112.4	0.508598	0.409665	0.329388	0.256017	0.141521	0.068687	0.0211163		112.4	0.571896	0.392171	0.233861	0.135246	0.0834635	0.0392866	0.0178924
	1.87708	-0.0061989		1.87833	-0.248432			112.6	0.508853	0.409383	0.3291	0.255789	0.141437	0.0688529	0.0209611		112.6	0.572564	0.392716	0.233781	0.135328	0.08393	0.0390306	0.0183638
	1.88042	-0.0066757		1.88167	-0.247955			112.8	0.508468	0.40929	0.32902	0.255509	0.141219	0.0684741	0.0203272		112.8	0.572768	0.392774	0.233761	0.135266	0.0842204	0.0391558	0.018665
	1.88375	-0.0081062		1.885	-0.247955			113	0.508601	0.409764	0.32924	0.255724	0.140986	0.0685941	0.0202463		113	0.5731	0.392538	0.233742	0.135137	0.0848056	0.0389024	0.018317
	1.88708	-0.0090599		1.88833	-0.249386			113.2	0.507894	0.409663	0.329009	0.255976	0.14123	0.0684175	0.0201407		113.2	0.574088	0.392703	0.233646	0.134927	0.0852427	0.0389728	0.0187207
	1.89042	-0.0104904		1.89167	-0.250339			113.4	0.507878	0.41014	0.328855	0.256168	0.141419	0.068452	0.0204706		113.4	0.574807	0.392747	0.233658	0.135137	0.0853724	0.0393133	0.018549
	1.89375	-0.0114441		1.895	-0.250339			113.6	0.508303	0.410106	0.328646	0.255959	0.141436	0.0685347	0.0199819		113.6	0.575115	0.392739	0.233571	0.134981	0.085254	0.0391775	0.0183612
	1.89708	-0.0128746		1.89833	-0.248432			113.8	0.508848	0.410432	0.328765	0.256236	0.142438	0.0691367	0.0199522		113.8	0.575115	0.392765	0.233603	0.13463	0.0852728	0.0392826	0.0184978
	1.90042	-0.0133514		1.90167	-0.246525			114	0.509674	0.411318	0.329663	0.257231	0.143793	0.0695226	0.0205224		114	0.575241	0.392365	0.233579	0.134305	0.0852228	0.0388886	0.0175192
	1.90375	-0.0138283		1.905	-0.243664			114.2	0.509995	0.412028	0.330501	0.257467	0.144392	0.0697055	0.0205887		114.2	0.575661	0.392241	0.233406	0.134402	0.0847997	0.0388731	0.0169433
	1.90708	-0.0133514		1.90833	-0.240326			114.4	0.510414	0.412179	0.330735	0.258067	0.144276	0.069444	0.0208512		114.4	0.575782	0.392236	0.23313	0.13437	0.0844822	0.0383965	0.0163763
	1.91042	-0.0123978		1.91167	-0.236988			114.6	0.510788	0.412411	0.330752	0.258199	0.144386	0.0692083	0.020885		114.6	0.576476	0.392835	0.233689	0.135291	0.0851847	0.0392749	0.0174947
	1.91375	-0.0119209		1.915	-0.235081			114.8	0.511182	0.412733	0.330667	0.258752	0.144817	0.0690308	0.0207261		114.8	0.576977	0.393049	0.23402	0.135895	0.0852332	0.0397437	0.0175317
	1.91708	-0.0114441		1.91833	-0.234604			115	0.511316	0.412385	0.330569	0.258692	0.145359	0.0684782	0.0210733		115	0.577167	0.393687	0.234415	0.136235	0.0858474	0.0401818	0.0177611
	1.92042	-0.0119209		1.92167	-0.235081			115.2	0.511935	0.412298	0.330943	0.259307	0.145349	0.068547	0.0213662		115.2	0.57804	0.394221	0.234917	0.136746	0.0862982	0.0411221	0.0186282
	1.92375	-0.0133514		1.925	-0.237942			115.4	0.512447	0.412402	0.331273	0.25958	0.145966	0.0686155	0.0218262		115.4	0.578229	0.394772	0.2352	0.13715	0.0863496	0.0419682	0.0190195
	1.92708	-0.0152588		1.92833	-0.239849			115.6	0.51313	0.412536	0.331714	0.25957	0.146012	0.0687764	0.0221252		115.6	0.578229	0.395011	0.235585	0.137747	0.0865441	0.0417128	0.0186456
	1.93042	-0.0171661		1.93167	-0.24128			115.8	0.512938	0.412515	0.331805	0.25947	0.145777	0.0686093	0.02196		115.8	0.578363	0.395161	0.235983	0.137795	0.0867879	0.0422397	0.0190625
	1.93375	-0.0185966		1.935	-0.24128			116	0.512805	0.412556	0.33168	0.259125	0.145357	0.0682857	0.0214498		116	0.578917	0.395725	0.236756	0.138503	0.0871662	0.0424738	0.0191864
	1.93708	-0.0200272		1.93833	-0.239849			116.2	0.513029	0.412753	0.331915	0.259149	0.145687	0.0683717	0.0213679		116.2	0.579244	0.395638	0.237123	0.138427	0.0873122	0.0417568	0.0187266
	1.94042	-0.0209808		1.94167	-0.236988			116.4	0.51267	0.413033	0.332196	0.258927	0.145649	0.068726	0.0213426		116.4	0.579356	0.395565	0.237201	0.138104	0.0869686	0.041408	0.0187208
	1.94375	-0.0209808		1.945	-0.23222			116.6	0.513112	0.413035	0.332861	0.258811	0.145657	0.0690961	0.0212754		116.6	0.579553	0.395848	0.237296	0.137979	0.0869872	0.041297	0.0189094
	1.94708	-0.020504		1.94833	-0.227928			116.8	0.512838	0.413187	0.333035	0.258654	0.145577	0.0687868	0.0211671		116.8	0.5792	0.395373	0.237191	0.13758	0.0870416	0.0408119	0.0182956
	1.95042	-0.0185966		1.95167	-0.22459			117	0.513407	0.414152	0.334019	0.258891	0.146111	0.0696033	0.021859		117	0.57944	0.395168	0.237109	0.137331	0.0868259	0.0404895	0.0176406
	1.95375	-0.0166893		1.955	-0.222683			117.2	0.512988	0.41415	0.333938	0.258841	0.146166	0.0696523	0.0218144		117.2	0.579741	0.395153	0.23728	0.137528	0.0863641	0.0406001	0.0174269
	1.95708	-0.014782		1.95833	-0.221252			117.4	0.513337	0.414301	0.333935	0.258706	0.146139	0.0699812	0.021877		117.4	0.579684	0.395082	0.237304	0.137203	0.0859348	0.0405423	0.0168037
	1.96042	-0.0123978		1.96167	-0.221252			117.6	0.513475	0.414394	0.333824	0.258784	0.146333	0.0701061	0.0219361		117.6	0.580009	0.395477	0.237052	0.136965	0.0860131	0.0405951	0.0170926
	1.96375	-0.0109673		1.965	-0.221729			117.8	0.513522	0.414706	0.333388	0.259421	0.14619	0.0705455	0.0218757		117.8	0.580281	0.39531	0.237338	0.136892	0.085804	0.0405848	0.0169937
	1.96708	-0.0100136		1.96833	-0.221729			118	0.513349	0.414678	0.333532	0.259196	0.145993	0.0704703	0.0216104		118	0.580785	0.395224	0.237395	0.137016	0.0856175	0.040372	0.0162659
	1.97042	-0.0104904		1.97167	-0.221252			118.2	0.513257	0.414598	0.332613	0.258703	0.145134	0.0697513	0.0208865		118.2	0.58146	0.395683	0.237477	0.137243	0.0849911	0.0407914	0.0163328
	1.97375	-0.0109673		1.975	-0.219822			118.4	0.51367	0.414604	0.332007	0.259074	0.144855	0.0694383	0.0206991		118.4	0.581635	0.39611	0.23743	0.137098	0.0848518	0.0407386	0.0163935
	1.97708	-0.0114441		1.97833	-0.217438			118.6	0.513986	0.414712	0.331849	0.259215	0.144809	0.0696093	0.0205928		118.6	0.582235	0.396592	0.237862	0.137224	0.0850953	0.041187	0.0167776
	1.98042	-0.0119209		1.98167	-0.215054			118.8	0.513375	0.414425	0.331516	0.259138	0.145015	0.0691769	0.0202323		118.8	0.582582	0.39668	0.237876	0.137206	0.0851416	0.0412085	0.0166835
	1.98375	-0.0123978		1.985	-0.212669			119	0.513268	0.41422	0.331357	0.259245	0.144712	0.0690967	0.0201597		119	0.582516	0.396952	0.237786	0.136776	0.0849579	0.040719	0.0166668
	1.98708	-0.0128746		1.98833	-0.210285			119.2	0.513579	0.41459	0.331889	0.259883	0.144974	0.0698391	0.0202481		119.2	0.583361	0.397738	0.238198	0.13722	0.0853867	0.0411827	0.017454
	1.99042	-0.0128746		1.99167	-0.206947			119.4	0.514377	0.41476	0.332584	0.26003	0.145052	0.0698764	0.0203963		119.4	0.583408	0.398557	0.23876	0.137804	0.0855993	0.0415444	0.0177453
	1.99375	-0.0133514		1.995	-0.203133			119.6	0.51501	0.415159	0.333457	0.260052	0.145315	0.0703351	0.0206053		119.6	0.583941	0.399079	0.239631	0.138856	0.0861848	0.0415478	0.0179117
	1.99708	-0.0133514		1.99833	-0.198841			119.8	0.515343	0.415944	0.334117	0.260448	0.146042	0.0706168	0.0204744		119.8	0.584679	0.400164	0.240839	0.139679	0.086913	0.0423796	0.0188659
	2.00042	-0.0138283		2.00167	-0.194073			120	0.515841	0.416115	0.334591	0.260762	0.146501	0.0710236	0.0204676		120	0.585239	0.400993	0.241102	0.140127	0.0869945	0.0420443	0.018745
	2.00375	-0.014782		2.005	-0.189304			120.2	0.516377	0.41662	0.3355	0.2612	0.14704	0.0715345	0.0207115		120.2	0.58543	0.401256	0.241341	0.139728	0.0872389	0.0415206	0.0187018
	2.00708	-0.0166893		2.00833	-0.18549			120.4	0.51688	0.41741	0.336255	0.26142	0.1474	0.0716555	0.021465		120.4	0.585704	0.401499	0.241723	0.139821	0.0873031	0.0414819	0.0188572
	2.01042	-0.0181198		2.01167	-0.184536			120.6	0.517444	0.4179	0.33665	0.261963	0.147964	0.0715842	0.0214058		120.6	0.585526	0.401573	0.24166	0.139689	0.0873811	0.040921	0.0182494
	2.01375	-0.0185966		2.015	-0.185013			120.8	0.517674	0.418529	0.33708	0.262298	0.148455	0.0712366	0.0215937		120.8	0.586073	0.40209	0.241739	0.13992	0.0876025	0.040972	0.0180384
	2.01708	-0.0185966		2.01833	-0.186443			121	0.518385	0.419081	0.337742	0.262987	0.149013	0.0718135	0.0223758		121	0.586203	0.402117	0.241337	0.139958	0.0874651	0.0407859	0.0176414
	2.02042	-0.0185966		2.02167	-0.18692			121.2	0.51856	0.418936	0.337618	0.263421	0.149054	0.0718697	0.0224211		121.2	0.586372	0.402054	0.241266	0.140206	0.0875833	0.0404643	0.0175849
	2.02375	-0.0181198		2.025	-0.187397			121.4	0.518498	0.418946	0.337566	0.26385	0.149191	0.0722237	0.0227238		121.4	0.586648	0.402191	0.241294	0.140087	0.0877203	0.0404419	0.0177918
	2.02708	-0.0171661		2.02833	-0.185967			121.6	0.518823	0.419196	0.33714	0.264264	0.149369	0.0722041	0.0227415		121.6	0.587413	0.402041	0.240827	0.140042	0.0876123	0.0406311	0.017957
	2.03042	-0.0162125		2.03167	-0.183106			121.8	0.51925	0.419491	0.336715	0.264561	0.149474	0.0727124	0.0227385		121.8	0.587849	0.402152	0.240946	0.140353	0.0875118	0.0409194	0.0179056
	2.03375	-0.0162125		2.035	-0.178337			122	0.519517	0.41918	0.336284	0.264191	0.149671	0.0722804	0.0223046		122	0.588066	0.402291	0.240526	0.139981	0.0871661	0.0409667	0.0177594
	2.03708	-0.0166893		2.03833	-0.174046			122.2	0.520002	0.419742	0.335875	0.264739	0.150057	0.0723954	0.0222143		122.2	0.588281	0.402326	0.240091	0.139371	0.0869094	0.0410503	0.017107
	2.04042	-0.0166893		2.04167	-0.170231			122.4	0.520423	0.420086	0.336003	0.264761	0.15048	0.0728638	0.0226269		122.4	0.58811	0.40254	0.239661	0.138465	0.0862002	0.0405586	0.0166462
	2.04375	-0.0157356		2.045	-0.166893			122.6	0.520682	0.420096	0.336134	0.265423	0.150315	0.0734277	0.0228415		122.6	0.588537	0.402522	0.239304	0.137962	0.085893	0.0402416	0.0164342
	2.04708	-0.014782		2.04833	-0.164509			122.8	0.520627	0.420492	0.33654	0.26587	0.150879	0.073497	0.0229483		122.8	0.588622	0.40227	0.239024	0.137856	0.0854822	0.0401845	0.0166941
	2.05042	-0.014782		2.05167	-0.162602			123	0.521113	0.420856	0.337174	0.266441	0.151004	0.074141	0.0234971		123	0.588595	0.402451	0.23848	0.137883	0.085048	0.0395946	0.0162039
	2.05375	-0.0157356		2.055	-0.161648			123.2	0.521265	0.420577	0.337731	0.266468	0.150758	0.0742289	0.0235972		123.2	0.589936	0.403318	0.239216	0.138472	0.0855823	0.0404845	0.0171313
	2.05708	-0.0171661		2.05833	-0.162125			123.4	0.521344	0.420229	0.338308	0.266566	0.15029	0.0738179	0.0235629		123.4	0.590456	0.403851	0.239685	0.138621	0.0856999	0.0411066	0.0173551
	2.06042	-0.017643		2.06167	-0.162125			123.6	0.521371	0.420494	0.338785	0.266769	0.150536	0.0742606	0.0239983		123.6	0.591111	0.404481	0.240333	0.139221	0.0861862	0.041846	0.0175388
	2.06375	-0.0181198		2.065	-0.161171			123.8	0.521706	0.420586	0.339188	0.267181	0.151033	0.074255	0.0243482		123.8	0.591316	0.404473	0.240639	0.139336	0.0862191	0.042162	0.0175103
	2.06708	-0.0190735		2.06833	-0.159264			124	0.522204	0.420436	0.339439	0.267403	0.150918	0.0740783	0.0242423		124	0.591741	0.405192	0.240839	0.1394	0.0863353	0.0420218	0.0177185
	2.07042	-0.0200272		2.07167	-0.156403			124.2	0.522661	0.4207	0.339651	0.266982	0.150931	0.0734446	0.0245173		124.2	0.592047	0.40525	0.241273	0.139373	0.0865238	0.0423244	0.0174885
	2.07375	-0.0200272		2.075	-0.154018			124.4	0.523404	0.421552	0.340373	0.2672	0.151334	0.0731794	0.0251169		124.4	0.592277	0.405422	0.241601	0.139772	0.0861017	0.0422933	0.017583
	2.07708	-0.0200272		2.07833	-0.151634			124.6	0.523438	0.421939	0.34072	0.267557	0.151554	0.0729553	0.0248013		124.6	0.592526	0.406	0.242151	0.139852	0.0859156	0.042038	0.0173784
	2.08042	-0.0200272		2.08167	-0.14925			124.8	0.523573	0.422127	0.341107	0.267396	0.151461	0.0728955	0.0248431		124.8	0.593342	0.406714	0.242723	0.14084	0.0864447	0.0425918	0.0182896
	2.08375	-0.0200272		2.085	-0.146389			125	0.523272	0.421997	0.341108	0.267121	0.151156	0.0728986	0.0247356		125	0.593413	0.406297	0.242918	0.141004	0.0866464	0.042356	0.0182055
	2.08708	-0.0190735		2.08833	-0.143528			125.2	0.523163	0.421792	0.341133	0.266486	0.150916	0.0728458	0.024156		125.2	0.594031	0.406445	0.24342	0.141827	0.0873199	0.0424044	0.019065
	2.09042	-0.0181198		2.09167	-0.141144			125.4	0.523225	0.422123	0.341239	0.266347	0.151182	0.0729473	0.0238391		125.4	0.594652	0.406806	0.24405	0.141769	0.0877157	0.0427613	0.0196496
	2.09375	-0.0181198		2.095	-0.138283			125.6	0.523613	0.422557	0.34125	0.266254	0.151268	0.0734852	0.0236433		125.6	0.594827	0.406812	0.244196	0.141825	0.0879573	0.0429011	0.0198189
	2.09708	-0.0181198		2.09833	-0.135422			125.8	0.523604	0.422926	0.34068	0.266202	0.151307	0.0741388	0.0238431		125.8	0.595062	0.407382	0.245183	0.142431	0.0882642	0.0436353	0.0197693
	2.10042	-0.017643		2.10167	-0.132561			126	0.523628	0.422892	0.340489	0.265829	0.15115	0.0738271	0.0234751		126	0.594796	0.407734	0.245223	0.141782	0.0878044	0.0436134	0.0196311
	2.10375	-0.0171661		2.105	-0.131607			126.2	0.523552	0.422769	0.340072	0.265307	0.151088	0.0742606	0.0231401		126.2	0.594895	0.408063	0.245341	0.141544	0.0877671	0.0435424	0.0190329
	2.10708	-0.017643		2.10833	-0.133038			126.4	0.523931	0.42267	0.340284	0.26535	0.15098	0.0743139	0.0230531		126.4	0.594948	0.408568	0.245894	0.141499	0.08787	0.0434173	0.0194459
	2.11042	-0.0185966		2.11167	-0.135422			126.6	0.524238	0.422717	0.340635	0.265863	0.151208	0.0745405	0.0227757		126.6	0.594837	0.408432	0.245357	0.141483	0.0878651	0.0428151	0.01957
	2.11375	-0.0190735		2.115	-0.137329			126.8	0.524517	0.422779	0.34115	0.26619	0.151857	0.0751727	0.0229745		126.8	0.595253	0.408526	0.245451	0.141683	0.0882092	0.0429598	0.019732
	2.11708	-0.0195503		2.11833	-0.139237			127	0.524379	0.422533	0.341112	0.266249	0.151496	0.0752642	0.023028		127	0.595675	0.409039	0.24515	0.141293	0.0887369	0.0428374	0.0191051
	2.12042	-0.020504		2.12167	-0.141144			127.2	0.52417	0.422229	0.341016	0.26602	0.151112	0.0752996	0.0229045		127.2	0.596097	0.409161	0.245138	0.140684	0.0885732	0.0431419	0.0190028
	2.12375	-0.0219345		2.125	-0.141621			127.4	0.524893	0.422732	0.341296	0.267072	0.151677	0.0759409	0.023753		127.4	0.595756	0.409074	0.24483	0.140238	0.0886202	0.0430755	0.0182652
	2.12708	-0.0228882		2.12833	-0.140667			127.6	0.525317	0.422851	0.34124	0.267269	0.151884	0.0762457	0.0242194		127.6	0.595993	0.409169	0.24464	0.140405	0.0889171	0.043202	0.0179988
	2.13042	-0.0224113		2.13167	-0.13876			127.8	0.525845	0.423196	0.340995	0.267676	0.152399	0.0763233	0.0244319		127.8	0.596271	0.409019	0.24434	0.140064	0.0888859	0.0425349	0.0180683
	2.13375	-0.0209808		2.135	-0.137806			128	0.526251	0.423893	0.340945	0.267562	0.152087	0.0763205	0.0241691		128	0.597019	0.409962	0.244538	0.140697	0.0888939	0.0426038	0.0181867
	2.13708	-0.0185966		2.13833	-0.137806			128.2	0.525937	0.424186	0.340459	0.267072	0.151967	0.0758111	0.024059		128.2	0.597681	0.409864	0.244515	0.140638	0.0885781	0.0430721	0.0178829
	2.14042	-0.017643		2.14167	-0.138283			128.4	0.526226	0.424551	0.34076	0.267162	0.151946	0.07573	0.0239804		128.4	0.598685	0.410456	0.244828	0.141162	0.0886934	0.0434594	0.018419
	2.14375	-0.0166893		2.145	-0.139237			128.6	0.526376	0.424395	0.340799	0.267342	0.152458	0.0757145	0.023917		128.6	0.599107	0.410761	0.244916	0.14121	0.0887188	0.043113	0.0184235
	2.14708	-0.0157356		2.14833	-0.141621			128.8	0.526682	0.424905	0.341123	0.267614	0.152639	0.0764223	0.0239928		128.8	0.599684	0.41092	0.244846	0.141538	0.0888093	0.0432536	0.0185591
	2.15042	-0.0152588		2.15167	-0.143051			129	0.527015	0.425273	0.341768	0.267777	0.15306	0.0763363	0.023814		129	0.600614	0.411719	0.245639	0.142021	0.0894407	0.0438454	0.0188184
	2.15375	-0.0152588		2.155	-0.144005			129.2	0.527271	0.425	0.341725	0.267755	0.153081	0.0761695	0.0233918		129.2	0.601237	0.412278	0.246025	0.142158	0.0899515	0.0442573	0.0191322
	2.15708	-0.0162125		2.15833	-0.144482			129.4	0.527534	0.425459	0.34195	0.268014	0.153581	0.0765828	0.0235251		129.4	0.601365	0.412637	0.246571	0.141744	0.0898173	0.0443896	0.0190025
	2.16042	-0.0171661		2.16167	-0.143528			129.6	0.527066	0.42541	0.34191	0.267912	0.153551	0.0767525	0.0234675		129.6	0.601412	0.41303	0.247328	0.142462	0.0897433	0.0445807	0.0192573
	2.16375	-0.0171661		2.165	-0.142574			129.8	0.526842	0.42527	0.341845	0.267904	0.153645	0.0765113	0.023144		129.8	0.601849	0.413331	0.248178	0.142968	0.0895284	0.0456202	0.0194079
	2.16708	-0.017643		2.16833	-0.142097			130	0.527014	0.425068	0.342434	0.267966	0.153734	0.0765418	0.0231502		130	0.60193	0.413641	0.248261	0.143007	0.0896331	0.0456551	0.0198379
	2.17042	-0.0185966		2.17167	-0.142097			130.2	0.526579	0.424558	0.342354	0.267652	0.153773	0.0762248	0.0221597		130.2	0.601955	0.413759	0.248142	0.143106	0.0900068	0.0455371	0.0197711
	2.17375	-0.0190735		2.175	-0.141144			130.4	0.527014	0.425135	0.342852	0.268183	0.154317	0.0765612	0.0220391		130.4	0.601833	0.413866	0.248105	0.143272	0.0899887	0.0457786	0.0200525
	2.17708	-0.0185966		2.17833	-0.14019			130.6	0.527767	0.425966	0.343659	0.268661	0.155307	0.0773253	0.022777		130.6	0.601773	0.413901	0.247782	0.143072	0.089922	0.0452302	0.0199607
	2.18042	-0.0185966		2.18167	-0.139713			130.8	0.528066	0.426143	0.343772	0.26912	0.155396	0.0780443	0.0230276		130.8	0.601933	0.414506	0.248057	0.143238	0.0905661	0.0452548	0.0196885
	2.18375	-0.0195503		2.185	-0.139713			131	0.528299	0.426399	0.343925	0.269632	0.155412	0.0780166	0.0229995		131	0.601622	0.414469	0.247855	0.142217	0.0901176	0.044863	0.0192602
	2.18708	-0.0209808		2.18833	-0.139237			131.2	0.529154	0.426849	0.344312	0.270185	0.155513	0.0785859	0.0237632		131.2	0.601328	0.41429	0.247332	0.141714	0.0895252	0.044327	0.0188179
	2.19042	-0.0224113		2.19167	-0.137329			131.4	0.53001	0.427203	0.344298	0.270695	0.155924	0.078846	0.0243775		131.4	0.601616	0.414095	0.246922	0.141675	0.0896333	0.0439475	0.0183781
	2.19375	-0.0228882		2.195	-0.134945			131.6	0.529876	0.426813	0.343974	0.270615	0.155367	0.0784359	0.0243706		131.6	0.601787	0.41374	0.246879	0.141713	0.0898369	0.0440091	0.0183076
	2.19708	-0.0228882		2.19833	-0.133038			131.8	0.530211	0.427083	0.34351	0.270972	0.155587	0.0784262	0.0245522		131.8	0.601571	0.41321	0.246501	0.141628	0.0897084	0.0437452	0.0180763
	2.20042	-0.0224113		2.20167	-0.13113			132	0.530343	0.427162	0.343374	0.270337	0.155264	0.0780902	0.024002		132	0.602327	0.413555	0.246914	0.142143	0.0899284	0.0444207	0.0186217
	2.20375	-0.0209808		2.205	-0.129223			132.2	0.530457	0.426971	0.342782	0.270068	0.155397	0.0776176	0.0235116		132.2	0.602617	0.413241	0.246513	0.141557	0.0897792	0.0444888	0.0184919
	2.20708	-0.0181198		2.20833	-0.127315			132.4	0.530829	0.426917	0.342984	0.270528	0.156172	0.0775915	0.0240184		132.4	0.602758	0.41313	0.246399	0.141886	0.0899666	0.0441998	0.0186427
	2.21042	-0.0152588		2.21167	-0.126362			132.6	0.531506	0.427346	0.343273	0.271294	0.157001	0.0781658	0.024611		132.6	0.602447	0.412971	0.246178	0.141933	0.0894431	0.0438192	0.0182322
	2.21375	-0.0128746		2.215	-0.126839			132.8	0.53115	0.427474	0.343324	0.271366	0.156792	0.0781144	0.0243975		132.8	0.603137	0.413767	0.247127	0.142658	0.0902078	0.0447441	0.0184014
	2.21708	-0.0119209		2.21833	-0.127792			133	0.530684	0.427257	0.342971	0.270979	0.156757	0.0773721	0.0239754		133	0.603673	0.414422	0.248054	0.143453	0.0908163	0.0452128	0.0185793
	2.22042	-0.0114441		2.22167	-0.128746			133.2	0.530449	0.427019	0.343032	0.271184	0.156872	0.0772169	0.0241372		133.2	0.604071	0.414852	0.248625	0.144029	0.0908788	0.0453427	0.0190112
	2.22375	-0.0114441		2.225	-0.1297			133.4	0.530373	0.427255	0.342941	0.270933	0.156883	0.0772569	0.0240239		133.4	0.604295	0.414758	0.249143	0.144309	0.0905478	0.0454199	0.0192211
	2.22708	-0.0114441		2.22833	-0.13113			133.6	0.529911	0.426799	0.343122	0.271039	0.156746	0.0768267	0.0236187		133.6	0.604838	0.415037	0.249612	0.145108	0.0907252	0.0454991	0.0194182
	2.23042	-0.0119209		2.23167	-0.132561			133.8	0.530357	0.427103	0.343369	0.27122	0.156811	0.0770858	0.0239909		133.8	0.605257	0.414932	0.24991	0.145117	0.090575	0.046036	0.0197006
	2.23375	-0.0128746		2.235	-0.133514			134	0.530489	0.427407	0.343658	0.271272	0.157029	0.077256	0.0243521		134	0.605693	0.415696	0.250195	0.14546	0.0909194	0.0459974	0.0193019
	2.23708	-0.0133514		2.23833	-0.133514			134.2	0.529841	0.427229	0.343447	0.271025	0.156965	0.0766843	0.023936		134.2	0.606207	0.416094	0.250259	0.145358	0.0909433	0.0458226	0.0193306
	2.24042	-0.0143051		2.24167	-0.134468			134.4	0.530556	0.428103	0.343723	0.271416	0.157897	0.0774641	0.0245006		134.4	0.60648	0.416983	0.25098	0.14545	0.091135	0.0458692	0.019543
	2.24375	-0.0152588		2.245	-0.135899			134.6	0.531137	0.428552	0.344115	0.271764	0.158516	0.0777317	0.0250528		134.6	0.606486	0.417041	0.251307	0.145322	0.0911604	0.0449663	0.0192379
	2.24708	-0.0162125		2.24833	-0.136375			134.8	0.531072	0.427913	0.343864	0.271992	0.158083	0.0778026	0.0248464		134.8	0.607026	0.417644	0.251484	0.145591	0.0910251	0.0447408	0.0194962
	2.25042	-0.017643		2.25167	-0.136375			135	0.531285	0.427568	0.344063	0.271899	0.157843	0.0775608	0.0251812		135	0.607603	0.417941	0.251832	0.145152	0.0906809	0.0446588	0.0195512
	2.25375	-0.0185966		2.255	-0.135422			135.2	0.531983	0.427865	0.344297	0.271912	0.157885	0.0775117	0.0255817		135.2	0.608057	0.418473	0.251763	0.144879	0.0911713	0.044382	0.0194432
	2.25708	-0.0190735		2.25833	-0.133038			135.4	0.532018	0.427414	0.344028	0.271715	0.157914	0.0774998	0.0256999		135.4	0.608215	0.418465	0.251769	0.144141	0.0909593	0.0441272	0.019111
	2.26042	-0.0185966		2.26167	-0.1297			135.6	0.531988	0.427508	0.344363	0.271656	0.158047	0.0778029	0.0261968		135.6	0.608246	0.418474	0.251388	0.143604	0.0912531	0.043841	0.0188665
	2.26375	-0.0185966		2.265	-0.125885			135.8	0.532375	0.427491	0.343942	0.271296	0.158079	0.0779605	0.0264564		135.8	0.608482	0.418288	0.250712	0.142741	0.0909359	0.0435383	0.0189192
	2.26708	-0.0185966		2.26833	-0.12207			136	0.532757	0.427766	0.344129	0.271186	0.15809	0.0782481	0.026381		136	0.6089	0.418564	0.250851	0.142312	0.0909663	0.0434545	0.0191848
	2.27042	-0.0185966		2.27167	-0.119209			136.2	0.532881	0.427756	0.343977	0.2709	0.158161	0.0785874	0.0260932		136.2	0.609219	0.418399	0.250544	0.141891	0.0909556	0.0428556	0.0188759
	2.27375	-0.0190735		2.275	-0.117779			136.4	0.532909	0.428062	0.344279	0.271174	0.158517	0.0788856	0.026643		136.4	0.6092	0.418379	0.250646	0.142189	0.0906574	0.0428718	0.0191864
	2.27708	-0.020504		2.27833	-0.117302			136.6	0.533099	0.427945	0.344179	0.270793	0.158145	0.0792531	0.0264957		136.6	0.609375	0.418689	0.250539	0.142071	0.0906008	0.0432239	0.0193148
	2.28042	-0.0219345		2.28167	-0.117779			136.8	0.532825	0.427648	0.344175	0.270235	0.158138	0.0789347	0.0262544		136.8	0.609661	0.419193	0.25116	0.142466	0.0910393	0.0435724	0.0198831
	2.28375	-0.0224113		2.285	-0.117779			137	0.533263	0.428196	0.344315	0.269996	0.158404	0.079028	0.0261931		137	0.609869	0.419401	0.25148	0.142439	0.090338	0.0433582	0.0198123
	2.28708	-0.0219345		2.28833	-0.117779			137.2	0.534361	0.428946	0.34504	0.270853	0.15887	0.0796235	0.0261374		137.2	0.610565	0.420237	0.251927	0.142579	0.0903115	0.0442873	0.019936
	2.29042	-0.0195503		2.29167	-0.116825			137.4	0.535099	0.429182	0.345235	0.271038	0.159051	0.0802124	0.0259936		137.4	0.610835	0.420391	0.252431	0.142267	0.0901988	0.045268	0.019823
	2.29375	-0.0171661		2.295	-0.115395			137.6	0.535348	0.42922	0.345901	0.271737	0.159251	0.0800901	0.0259639		137.6	0.611502	0.420619	0.252468	0.142744	0.0902192	0.0456718	0.0201767
	2.29708	-0.0138283		2.29833	-0.11301			137.8	0.536132	0.429851	0.346498	0.272157	0.159729	0.0800064	0.026047		137.8	0.612207	0.421114	0.253106	0.142933	0.090718	0.0464555	0.0203338
	2.30042	-0.0119209		2.30167	-0.109673			138	0.535847	0.429738	0.346593	0.272201	0.160003	0.0796208	0.0256498		138	0.612902	0.421942	0.253416	0.143624	0.0911153	0.0470445	0.0197721
	2.30375	-0.0114441		2.305	-0.106335			138.2	0.536227	0.429936	0.346405	0.272397	0.160063	0.0795315	0.0254647		138.2	0.613482	0.422384	0.254092	0.144085	0.0915054	0.0474769	0.0207244
	2.30708	-0.0123978		2.30833	-0.10252			138.4	0.536484	0.430445	0.34647	0.27287	0.160435	0.0792698	0.0252039		138.4	0.613289	0.422657	0.254153	0.144419	0.0914776	0.0478005	0.0205083
	2.31042	-0.0138283		2.31167	-0.100136			138.6	0.536868	0.430735	0.346883	0.273558	0.160587	0.0792858	0.0251655		138.6	0.613626	0.422157	0.253994	0.144927	0.0913101	0.0475533	0.0202712
	2.31375	-0.0157356		2.315	-0.0977516			138.8	0.536368	0.430563	0.346967	0.273974	0.160079	0.0791705	0.0248737		138.8	0.61449	0.42294	0.254825	0.145812	0.0919405	0.0477983	0.0205331
	2.31708	-0.0171661		2.31833	-0.0963211			139	0.535975	0.43053	0.346923	0.273543	0.159727	0.0784777	0.0246894		139	0.614582	0.423297	0.255161	0.145929	0.0924239	0.0479118	0.0205994
	2.32042	-0.0171661		2.32167	-0.0963211			139.2	0.536089	0.430806	0.346957	0.273344	0.160002	0.0782897	0.0243944		139.2	0.61451	0.423844	0.255573	0.145654	0.0928418	0.0480038	0.0207727
	2.32375	-0.0157356		2.325	-0.0972748			139.4	0.535539	0.430682	0.346757	0.272761	0.159791	0.0784109	0.0240769		139.4	0.61448	0.423865	0.255517	0.145908	0.0932399	0.0479117	0.0204881
	2.32708	-0.0152588		2.32833	-0.0987053			139.6	0.535814	0.431228	0.347284	0.272826	0.159863	0.0785278	0.0243422		139.6	0.615118	0.424405	0.25537	0.146889	0.0943096	0.0482252	0.020758
	2.33042	-0.0157356		2.33167	-0.100613			139.8	0.536422	0.431245	0.347321	0.272922	0.15963	0.0789248	0.0245609		139.8	0.615224	0.424681	0.255696	0.147063	0.0944961	0.0483618	0.0210241
	2.33375	-0.0166893		2.335	-0.101089			140	0.536913	0.431847	0.347732	0.2732	0.159966	0.0793023	0.024733		140	0.615469	0.425287	0.256299	0.148093	0.0952559	0.0483931	0.021077
	2.33708	-0.0171661		2.33833	-0.100613			140.2	0.537424	0.431924	0.34806	0.273333	0.159981	0.0796175	0.0247192		140.2	0.615754	0.425765	0.256602	0.148815	0.0954979	0.0483206	0.0211901
	2.34042	-0.017643		2.34167	-0.0987053			140.4	0.537849	0.432344	0.348606	0.274033	0.160905	0.0798709	0.0256819		140.4	0.615464	0.4261	0.25642	0.149185	0.095394	0.0482915	0.0212141
	2.34375	-0.0181198		2.345	-0.0958443			140.6	0.538022	0.432366	0.348458	0.273949	0.161217	0.0798423	0.0257224		140.6	0.615327	0.426467	0.256146	0.149282	0.095687	0.0486169	0.0212551
	2.34708	-0.0181198		2.34833	-0.0929832			140.8	0.538906	0.433071	0.348785	0.274527	0.162233	0.0804573	0.0264714		140.8	0.615348	0.426774	0.256356	0.149625	0.0950413	0.0485278	0.0207307
	2.35042	-0.017643		2.35167	-0.0896454			141	0.539546	0.433846	0.348993	0.275152	0.16285	0.0807005	0.0267826		141	0.615922	0.426919	0.256488	0.150002	0.0948649	0.0486384	0.0204042
	2.35375	-0.0181198		2.355	-0.0867844			141.2	0.540349	0.434079	0.349347	0.275693	0.163542	0.0810544	0.026892		141.2	0.616279	0.42731	0.256752	0.149921	0.095463	0.0494417	0.0202927
	2.35708	-0.0195503		2.35833	-0.0839233			141.4	0.540585	0.43407	0.349656	0.27609	0.164094	0.0815999	0.0273702		141.4	0.616081	0.426887	0.256173	0.149278	0.0949359	0.0492917	0.020205
	2.36042	-0.020504		2.36167	-0.082016			141.6	0.54071	0.43444	0.350486	0.276521	0.164554	0.0814567	0.0276269		141.6	0.616115	0.426584	0.25548	0.149382	0.0943654	0.0485636	0.0202971
	2.36375	-0.0224113		2.365	-0.0805855			141.8	0.541194	0.4347	0.350809	0.276861	0.165328	0.0819984	0.0278378		141.8	0.616785	0.426969	0.255759	0.149503	0.0944557	0.0484646	0.0207453
	2.36708	-0.0243187		2.36833	-0.079155			142	0.541321	0.434804	0.350757	0.27715	0.165524	0.0823932	0.0277989		142	0.617073	0.426913	0.255635	0.149442	0.0943588	0.048543	0.0210183
	2.37042	-0.026226		2.37167	-0.0782013			142.2	0.541555	0.435258	0.351151	0.277856	0.165727	0.0827139	0.0279929		142.2	0.617228	0.426745	0.255734	0.148976	0.0940767	0.048459	0.0213415
	2.37375	-0.0271797		2.375	-0.0782013			142.4	0.541392	0.435405	0.351412	0.278228	0.166341	0.0827802	0.0280303		142.4	0.617504	0.426078	0.255334	0.148451	0.0936016	0.0479225	0.0211812
	2.37708	-0.0267029		2.37833	-0.0786781			142.6	0.541704	0.435628	0.351659	0.278856	0.166681	0.0832682	0.0280639		142.6	0.617962	0.42587	0.255758	0.1481	0.0931559	0.0474299	0.0214765
	2.38042	-0.026226		2.38167	-0.079155			142.8	0.541131	0.435624	0.351473	0.278389	0.166597	0.0833624	0.0277043		142.8	0.618125	0.425932	0.256208	0.147808	0.0928841	0.0474283	0.0213628
	2.38375	-0.0257492		2.385	-0.0777245			143	0.540511	0.435372	0.351159	0.277624	0.166025	0.0828709	0.0268579		143	0.618063	0.425891	0.256634	0.147187	0.0925963	0.0475468	0.0216578
	2.38708	-0.0252724		2.38833	-0.0748634			143.2	0.540288	0.43527	0.350878	0.276984	0.165879	0.0829062	0.0261603		143.2	0.618281	0.426105	0.257285	0.146668	0.0926922	0.0474336	0.0219628
	2.39042	-0.0238419		2.39167	-0.0720024			143.4	0.540131	0.435938	0.350744	0.276893	0.165782	0.0829618	0.0258428		143.4	0.619139	0.42647	0.257677	0.147302	0.0931327	0.0478639	0.021951
	2.39375	-0.0224113		2.395	-0.0691414			143.6	0.540388	0.436161	0.350796	0.277336	0.165398	0.083091	0.0262163		143.6	0.619745	0.427345	0.258418	0.147392	0.0931761	0.048249	0.0221649
	2.39708	-0.0214577		2.39833	-0.0662804			143.8	0.540454	0.436281	0.350628	0.277343	0.16517	0.0834134	0.0262526		143.8	0.620447	0.427945	0.259249	0.147357	0.0934699	0.0484236	0.0220482
	2.40042	-0.0214577		2.40167	-0.0638962			144	0.540227	0.436336	0.350329	0.27748	0.164988	0.0831662	0.0261775		144	0.621282	0.428519	0.259585	0.147553	0.093666	0.0484467	0.0218656
	2.40375	-0.0200272		2.405	-0.0624657			144.2	0.540252	0.436259	0.350423	0.277498	0.164671	0.0832385	0.0259282		144.2	0.621336	0.428829	0.259581	0.147383	0.0933626	0.048081	0.0213434
	2.40708	-0.017643		2.40833	-0.070863			144.4	0.540331	0.43671	0.350484	0.2776	0.165237	0.0833486	0.0262041		144.4	0.621595	0.429253	0.259418	0.147516	0.093733	0.0479166	0.0210769
	2.41042	-0.0157356		2.41167	-0.072002			144.6	0.54034	0.436683	0.350092	0.277125	0.164591	0.0833437	0.0258402		144.6	0.621899	0.429592	0.259081	0.147455	0.0938532	0.0479989	0.0207524
	2.41375	-0.014782		2.415	-0.082016			144.8	0.540435	0.436336	0.349685	0.276552	0.164041	0.0830483	0.0256872		144.8	0.622393	0.429641	0.258728	0.147807	0.0933912	0.0473114	0.0200615
	2.41708	-0.0152588		2.41833	-0.080586			145	0.540324	0.436294	0.34996	0.276039	0.163998	0.082603	0.0255312		145	0.622724	0.429923	0.258695	0.147829	0.0938603	0.0469871	0.0202803
	2.42042	-0.0157356		2.42167	-0.079155			145.2	0.540343	0.436125	0.349904	0.275533	0.163924	0.0823534	0.0250814		145.2	0.622931	0.430265	0.258825	0.147434	0.0943071	0.0469699	0.0203913
	2.42375	-0.017643		2.425	-0.078201			145.4	0.540408	0.436241	0.350033	0.275454	0.16386	0.0822987	0.0248867		145.4	0.622938	0.430372	0.258169	0.147528	0.0942522	0.0464398	0.0206136
	2.42708	-0.020504		2.42833	-0.082016			145.6	0.541022	0.436558	0.35093	0.275719	0.164009	0.0821977	0.0250835		145.6	0.62314	0.430618	0.257936	0.148102	0.0943261	0.0460071	0.0211976
	2.43042	-0.0224113		2.43167	-0.080586			145.8	0.54179	0.436501	0.351066	0.276077	0.163959	0.0821521	0.0249063		145.8	0.62414	0.431055	0.257969	0.148607	0.0952087	0.0462596	0.0218994
	2.43375	-0.0224113		2.435	-0.079155			146	0.542141	0.436518	0.351321	0.27629	0.164077	0.0821345	0.0247184		146	0.624466	0.431535	0.258102	0.148905	0.0957688	0.0465348	0.0220146
	2.43708	-0.0195503		2.43833	-0.078201			146.2	0.542549	0.43642	0.351553	0.27659	0.164177	0.0821123	0.0252036		146.2	0.624862	0.431534	0.258055	0.148974	0.0954919	0.0466051	0.02213
	2.44042	-0.0157356		2.44167	-0.078201			146.4	0.543555	0.436502	0.351712	0.276715	0.164667	0.0820145	0.0255065		146.4	0.625375	0.431868	0.258405	0.149336	0.0958324	0.0470565	0.0229488
	2.44375	-0.0109673		2.445	-0.078678			146.6	0.544263	0.436933	0.352068	0.277092	0.164935	0.0822902	0.0260363		146.6	0.624557	0.431828	0.258292	0.149304	0.0953951	0.0468937	0.0227012
	2.44708	-0.0081062		2.44833	-0.079155			146.8	0.544668	0.437369	0.352404	0.277146	0.165471	0.0824285	0.0262879		146.8	0.624336	0.431717	0.258352	0.14934	0.0951336	0.046769	0.0221882
	2.45042	-0.0076294		2.45167	-0.077725			147	0.545036	0.437457	0.352094	0.27742	0.165234	0.0823451	0.0264469		147	0.625016	0.431902	0.259375	0.14999	0.0955024	0.0476485	0.0227739
	2.45375	-0.0090599		2.455	-0.074863			147.2	0.546141	0.438562	0.352667	0.278479	0.166037	0.0830484	0.0272462		147.2	0.624794	0.431704	0.259576	0.150101	0.0954515	0.0474042	0.0223736
	2.45708	-0.0109673		2.45833	-0.072002			147.4	0.546952	0.439488	0.353237	0.279473	0.166764	0.0835979	0.0280489		147.4	0.625169	0.431889	0.259961	0.150376	0.0955116	0.0479615	0.02188
	2.46042	-0.0138283		2.46167	-0.069141			147.6	0.546831	0.439154	0.353126	0.27996	0.166405	0.0837554	0.0283414		147.6	0.625815	0.432176	0.260501	0.150374	0.0955449	0.0481375	0.0218531
	2.46375	-0.0166893		2.465	-0.06628			147.8	0.547031	0.439332	0.353225	0.280447	0.166501	0.0843423	0.0280085		147.8	0.626228	0.432159	0.260753	0.150278	0.0955571	0.0486109	0.0214467
	2.46708	-0.0185966		2.46833	-0.063896			148	0.547035	0.439431	0.353365	0.280456	0.166678	0.08451	0.0283046		148	0.626368	0.432101	0.260654	0.150055	0.0949899	0.0485715	0.0212368
	2.47042	-0.0195503		2.47167	-0.062466			148.2	0.547228	0.439629	0.353926	0.280866	0.166895	0.0852837	0.0283676		148.2	0.625913	0.431932	0.260268	0.149736	0.0949292	0.0483063	0.0206268
	2.47375	-0.0200272		2.475	-0.061989			148.4	0.547481	0.440189	0.354322	0.281164	0.167542	0.0857467	0.0283161		148.4	0.625978	0.431912	0.260074	0.149401	0.0948335	0.0482964	0.0204457
	2.47708	-0.0200272		2.47833	-0.061512			148.6	0.547552	0.440025	0.354549	0.281109	0.167412	0.0863662	0.0281877		148.6	0.625879	0.432087	0.259666	0.148928	0.0944072	0.0483435	0.0201978
	2.48042	-0.0200272		2.48167	-0.060558			148.8	0.547443	0.439718	0.354475	0.280943	0.16754	0.0864107	0.0281329		148.8	0.625948	0.432343	0.259838	0.149483	0.0939963	0.0485219	0.0205043
	2.48375	-0.0190735		2.485	-0.082016			149	0.547545	0.440343	0.355031	0.281477	0.168298	0.0868014	0.0282046		149	0.626234	0.432792	0.260421	0.149248	0.0939709	0.04864	0.0209555
	2.48708	-0.0181198		2.48833	-0.080586			149.2	0.5473	0.440102	0.354365	0.281256	0.167499	0.0863219	0.0274961		149.2	0.626498	0.433075	0.260718	0.149392	0.094511	0.0488878	0.0209042
	2.49042	-0.0166893		2.49167	-0.079155			149.4	0.546901	0.439861	0.354631	0.280793	0.167367	0.0860337	0.0271537		149.4	0.626211	0.432875	0.26007	0.149011	0.0939716	0.04822	0.0203565
	2.49375	-0.0152588		2.495	-0.078201			149.6	0.546878	0.440017	0.354685	0.280773	0.167041	0.0858888	0.0270319		149.6	0.626365	0.432996	0.259855	0.148797	0.0940518	0.0483783	0.0202456
	2.49708	-0.0143051		2.49833	-0.078201			149.8	0.546322	0.439876	0.35412	0.280393	0.166665	0.0851944	0.0264863		149.8	0.627164	0.433443	0.260299	0.149062	0.0945092	0.0489332	0.0202869
	2.50042	-0.0152588		2.50167	-0.078678			150	0.545918	0.439344	0.353831	0.279823	0.166627	0.0848567	0.0261032		150	0.627627	0.433824	0.260612	0.149515	0.0945246	0.04916	0.0201844
	2.50375	-0.0166893		2.505	-0.079155			150.2	0.546201	0.439305	0.353688	0.279786	0.166805	0.0845382	0.0261507		150.2	0.627847	0.43361	0.260597	0.149478	0.0946099	0.0490033	0.0199235
	2.50708	-0.017643		2.50833	-0.077725			150.4	0.546236	0.43912	0.35332	0.279186	0.166867	0.0841416	0.026003		150.4	0.62819	0.434358	0.260875	0.14962	0.0952244	0.0494105	0.0207947
	2.51042	-0.0181198		2.51167	-0.074863			150.6	0.546718	0.439587	0.353407	0.279367	0.167269	0.0844016	0.0265811		150.6	0.627459	0.434011	0.260341	0.149564	0.0946353	0.0486176	0.0202688
	2.51375	-0.017643		2.515	-0.072002			150.8	0.547331	0.439752	0.353418	0.279783	0.16772	0.0846227	0.0265563		150.8	0.628552	0.434494	0.261204	0.150036	0.0949568	0.0486733	0.0206919
	2.51708	-0.0166893		2.51833	-0.069141			151	0.547816	0.439924	0.353437	0.280151	0.167553	0.0848823	0.0267627		151	0.629189	0.434965	0.261985	0.15089	0.0958205	0.0493671	0.021483
	2.52042	-0.0162125		2.52167	-0.06928			151.2	0.548161	0.440436	0.353547	0.280442	0.16788	0.0853635	0.0270022		151.2	0.629769	0.435155	0.262127	0.150843	0.0958862	0.0490804	0.0212739
	2.52375	-0.0162125		2.525	-0.069896			151.4	0.547925	0.439756	0.353368	0.280164	0.167642	0.0851125	0.0269242		151.4	0.630959	0.435832	0.262162	0.15093	0.0964218	0.0495059	0.0216939
	2.52708	-0.0171661		2.52833	-0.068466			151.6	0.547647	0.439558	0.352998	0.280363	0.167006	0.0849089	0.0268494		151.6	0.632011	0.436443	0.262495	0.151279	0.0965838	0.0496563	0.021971
	2.53042	-0.0190735		2.53167	-0.065989			151.8	0.547697	0.439659	0.353371	0.280452	0.167024	0.0851496	0.0265705		151.8	0.63218	0.436586	0.262422	0.151384	0.0966388	0.0498534	0.0220128
	2.53375	-0.0200272		2.535	-0.062512			152	0.548009	0.439779	0.35369	0.280256	0.167542	0.0853734	0.0271274		152	0.632846	0.437219	0.26303	0.151597	0.0970573	0.0498818	0.0220316
	2.53708	-0.0214577		2.53833	-0.060558			152.2	0.548163	0.440075	0.354218	0.280838	0.16798	0.0857782	0.027026		152.2	0.632989	0.437275	0.262831	0.150957	0.0971669	0.0497712	0.021375
	2.54042	-0.0219345		2.54167	-0.059605			152.4	0.548617	0.440663	0.354505	0.280962	0.168518	0.0859608	0.0270355		152.4	0.633264	0.437695	0.263105	0.150876	0.0969356	0.0500995	0.0219743
	2.54375	-0.0219345		2.545	-0.057697			152.6	0.54957	0.441425	0.354998	0.28137	0.168833	0.0868935	0.028383		152.6	0.633772	0.438274	0.263409	0.15143	0.0969435	0.0506413	0.0223431
	2.54708	-0.0214577		2.54833	-0.058201			152.8	0.549802	0.441328	0.354812	0.28116	0.16894	0.0866837	0.0286179		152.8	0.633994	0.438667	0.26413	0.15182	0.0965597	0.0508668	0.0232828
	2.55042	-0.0209808		2.55167	-0.048651			153	0.550193	0.441728	0.354887	0.281091	0.16888	0.0867165	0.02852		153	0.634162	0.438684	0.264141	0.151253	0.0962123	0.0509394	0.0228266
	2.55375	-0.0200272		2.555	-0.045761			153.2	0.550195	0.441361	0.354775	0.281108	0.168574	0.0860824	0.0282891		153.2	0.633929	0.438515	0.263693	0.150769	0.0959443	0.0504651	0.0222295
	2.55708	-0.0190735		2.55833	-0.037725			153.4	0.550321	0.441488	0.355097	0.281267	0.169028	0.0859862	0.0281896		153.4	0.633526	0.437821	0.263768	0.150231	0.09547	0.0500797	0.0217405
	2.56042	-0.0181198		2.56167	-0.044863			153.6	0.550416	0.441897	0.354794	0.28104	0.168702	0.0853055	0.0278919		153.6	0.633891	0.43815	0.264527	0.150433	0.0958937	0.0505461	0.0214992
	2.56375	-0.0166893		2.565	-0.072002			153.8	0.550397	0.441875	0.355058	0.280954	0.168911	0.0846859	0.0276306		153.8	0.634129	0.438275	0.264562	0.150244	0.0958174	0.0507101	0.0209081
	2.56708	-0.0157356		2.56833	-0.082016			154	0.550805	0.44168	0.355057	0.281031	0.169115	0.0848662	0.0271461		154	0.633883	0.438251	0.264479	0.150222	0.0960956	0.0505256	0.0204917
	2.57042	-0.0157356		2.57167	-0.080586			154.2	0.550951	0.441893	0.355375	0.281325	0.169437	0.0851738	0.0273416		154.2	0.633679	0.438008	0.264414	0.149778	0.0962579	0.050094	0.020951
	2.57375	-0.0171661		2.575	-0.079155			154.4	0.551444	0.442006	0.355591	0.281575	0.16939	0.0855467	0.0278351		154.4	0.633693	0.438906	0.26456	0.14978	0.0966324	0.0503976	0.0220371
	2.57708	-0.0200272		2.57833	-0.078201			154.6	0.552234	0.442748	0.356172	0.282585	0.169834	0.0861958	0.0285803		154.6	0.63298	0.438768	0.264129	0.149442	0.0962684	0.0498136	0.0213095
	2.58042	-0.0209808		2.58167	-0.078201			154.8	0.552294	0.442696	0.356167	0.282755	0.169816	0.0864056	0.0281434		154.8	0.633817	0.439279	0.264903	0.149671	0.096956	0.0498249	0.0216307
	2.58375	-0.0214577		2.585	-0.078678			155	0.552224	0.44243	0.356048	0.282532	0.169457	0.0864707	0.0280376		155	0.634198	0.439804	0.264944	0.149673	0.0972849	0.0499637	0.0217661
	2.58708	-0.0209808		2.58833	-0.079155			155.2	0.552254	0.442334	0.355901	0.282516	0.169906	0.0867831	0.0281101		155.2	0.634634	0.440297	0.264602	0.1494	0.0973742	0.0496608	0.0213464
	2.59042	-0.0190735		2.59167	-0.077725			155.4	0.552166	0.442175	0.356606	0.282728	0.16975	0.0866649	0.0280882		155.4	0.635105	0.440967	0.264499	0.149472	0.0976525	0.0494596	0.0209756
	2.59375	-0.0166893		2.595	-0.074863			155.6	0.552064	0.442472	0.356762	0.282884	0.169744	0.0868354	0.0286395		155.6	0.635915	0.441546	0.26498	0.149708	0.0977245	0.049279	0.0208748
	2.59708	-0.0152588		2.59833	-0.072002			155.8	0.551935	0.442599	0.357197	0.282727	0.169787	0.0868934	0.0287715		155.8	0.636701	0.441625	0.265297	0.150253	0.0979537	0.0494473	0.0203426
	2.60042	-0.0157356		2.60167	-0.082016			156	0.552066	0.443263	0.357594	0.282983	0.170404	0.0874712	0.0293333		156	0.637431	0.442144	0.266236	0.150858	0.0982345	0.0497026	0.0199873
	2.60375	-0.0171661		2.605	-0.080586			156.2	0.551974	0.443919	0.358016	0.28366	0.171182	0.087824	0.0295541		156.2	0.637988	0.441891	0.266439	0.151165	0.0981275	0.0498507	0.0198319
	2.60708	-0.0185966		2.60833	-0.079155			156.4	0.552197	0.444464	0.358453	0.283507	0.171628	0.0881805	0.0299174		156.4	0.638696	0.442202	0.266802	0.15187	0.0981899	0.0502047	0.0205919
	2.61042	-0.0195503		2.61167	-0.082016			156.6	0.552724	0.444738	0.358431	0.283482	0.17195	0.0883499	0.0300453		156.6	0.638904	0.442092	0.266791	0.152514	0.097809	0.05036	0.0203415
	2.61375	-0.0200272		2.615	-0.080586			156.8	0.552676	0.444394	0.358133	0.283779	0.172246	0.0883212	0.0297227		156.8	0.639387	0.4421	0.267109	0.152814	0.0976909	0.0506758	0.0201647
	2.61708	-0.0190735		2.61833	-0.079155			157	0.553028	0.444426	0.358328	0.284249	0.172267	0.0882806	0.0292386		157	0.639898	0.442116	0.267072	0.153273	0.0975372	0.0509496	0.0200398
	2.62042	-0.0171661		2.62167	-0.078201			157.2	0.553075	0.444263	0.358524	0.284729	0.17263	0.087816	0.029101		157.2	0.640081	0.442	0.267366	0.153756	0.0975571	0.0511482	0.0199699
	2.62375	-0.0152588		2.625	-0.078201			157.4	0.553516	0.444179	0.358243	0.284785	0.172542	0.0877094	0.0289811		157.4	0.64009	0.441851	0.268091	0.154032	0.0974862	0.0515401	0.0201147
	2.62708	-0.0143051		2.62833	-0.078678			157.6	0.553833	0.444537	0.35823	0.28451	0.172896	0.0874682	0.0290127		157.6	0.640571	0.442621	0.268456	0.154391	0.0976461	0.0518402	0.0203894
	2.63042	-0.0138283		2.63167	-0.079155			157.8	0.553897	0.444209	0.358297	0.284412	0.172762	0.0875854	0.0283823		157.8	0.64038	0.44273	0.268659	0.154435	0.0977916	0.0521133	0.020574
	2.63375	-0.0138283		2.635	-0.077826			158	0.554459	0.444267	0.358371	0.285351	0.172685	0.0882474	0.028933		158	0.640292	0.443004	0.269031	0.15444	0.0979562	0.0520479	0.0211472
	2.63708	-0.014782		2.63833	-0.074863			158.2	0.554435	0.444766	0.358878	0.285682	0.173056	0.0888763	0.029499		158.2	0.639854	0.442711	0.268781	0.154155	0.0978779	0.0515563	0.0216299
	2.64042	-0.0166893		2.64167	-0.072002			158.4	0.554944	0.4449	0.358663	0.285932	0.172979	0.0890649	0.0294316		158.4	0.63966	0.442918	0.268499	0.153829	0.0979659	0.0514604	0.0219945
	2.64375	-0.0181198		2.645	-0.069141			158.6	0.555002	0.444779	0.358185	0.285664	0.172824	0.0890203	0.0289328		158.6	0.639809	0.442917	0.268223	0.153017	0.0979434	0.0508702	0.0212593
	2.64708	-0.0195503		2.64833	-0.082016			158.8	0.554906	0.444642	0.357798	0.285338	0.1727	0.0890274	0.0281988		158.8	0.640142	0.443109	0.268518	0.152743	0.0979974	0.0503441	0.0210365
	2.65042	-0.020504		2.65167	-0.080586			159	0.555299	0.444656	0.357795	0.285395	0.172651	0.0892977	0.0283948		159	0.640398	0.443654	0.268418	0.152236	0.0983642	0.0503963	0.0210972
	2.65375	-0.0209808		2.655	-0.079155			159.2	0.555444	0.444899	0.357713	0.285623	0.172891	0.0897505	0.0285215		159.2	0.64034	0.443898	0.267992	0.152097	0.0983392	0.0497876	0.0206862
	2.65708	-0.020504		2.65833	-0.079201			159.4	0.555439	0.444918	0.3579	0.285905	0.172597	0.089746	0.0289718		159.4	0.640801	0.444032	0.268057	0.151712	0.0981973	0.0493816	0.020777
	2.66042	-0.0190735		2.66167	-0.078201			159.6	0.555886	0.44523	0.358051	0.285718	0.172919	0.0897937	0.0291439		159.6	0.64108	0.443928	0.268212	0.151465	0.0980772	0.0490901	0.0208656
	2.66375	-0.0181198		2.665	-0.085478			159.8	0.55623	0.445796	0.358656	0.285885	0.172975	0.0899888	0.0292219		159.8	0.642072	0.444165	0.268397	0.151628	0.0984661	0.0493275	0.0208719
	2.66708	-0.0181198		2.66833	-0.082016			160	0.556823	0.446511	0.358516	0.286137	0.173586	0.0906546	0.02966		160	0.642551	0.44473	0.268861	0.152143	0.0989215	0.0496058	0.0213549
	2.67042	-0.0190735		2.67167	-0.080586			160.2	0.557156	0.447205	0.358769	0.286654	0.174371	0.0905576	0.0299637		160.2	0.643303	0.445065	0.268914	0.151944	0.0989979	0.0497892	0.0213264
	2.67375	-0.020504		2.675	-0.079155			160.4	0.557353	0.447216	0.359119	0.28683	0.17437	0.0902313	0.0299104		160.4	0.643668	0.445547	0.269113	0.151947	0.0990092	0.049881	0.0214443
	2.67708	-0.0224113		2.67833	-0.079201			160.6	0.557352	0.447056	0.358781	0.286665	0.173946	0.0897322	0.0295944		160.6	0.644538	0.446149	0.269536	0.152455	0.099393	0.0505649	0.0216319
	2.68042	-0.0243187		2.68167	-0.078201			160.8	0.557638	0.447264	0.359035	0.287191	0.174372	0.0896246	0.0299785		160.8	0.646118	0.446952	0.269964	0.152804	0.099876	0.0511473	0.0220364
	2.68375	-0.0252724		2.685	-0.078678			161	0.557798	0.447302	0.359224	0.287184	0.174117	0.0890894	0.0296924		161	0.646604	0.447485	0.270166	0.153244	0.0995187	0.0513057	0.0225979
	2.68708	-0.0252724		2.68833	-0.077155			161.2	0.557991	0.447667	0.359268	0.286937	0.174451	0.0892014	0.030317		161.2	0.647229	0.447953	0.270824	0.153783	0.100052	0.0522489	0.0229437
	2.69042	-0.0243187		2.69167	-0.075725			161.4	0.558402	0.447486	0.358952	0.28696	0.174564	0.0888455	0.0303821		161.4	0.647634	0.448463	0.271038	0.153736	0.0999272	0.0522468	0.0233005
	2.69375	-0.023365		2.695	-0.072863			161.6	0.558705	0.448015	0.359525	0.286862	0.174863	0.0892311	0.0306032		161.6	0.648008	0.44905	0.271559	0.154362	0.10029	0.0525764	0.0231208
	2.69708	-0.0224113		2.69833	-0.070002			161.8	0.558881	0.447775	0.35993	0.286946	0.174564	0.0896902	0.0307363		161.8	0.648262	0.449343	0.271919	0.154772	0.100326	0.0527849	0.0236475
	2.70042	-0.0214577		2.70167	-0.069141			162	0.559186	0.448062	0.360171	0.287237	0.175208	0.0899095	0.0316557		162	0.648642	0.449634	0.272007	0.15489	0.10064	0.0530222	0.0237313
	2.70375	-0.020504		2.705	-0.06628			162.2	0.55897	0.448186	0.360236	0.287028	0.175852	0.0902441	0.0315385		162.2	0.648786	0.449585	0.272021	0.1554	0.10091	0.0530886	0.023771
	2.70708	-0.0200272		2.70833	-0.063896			162.4	0.559085	0.447637	0.360051	0.286512	0.175531	0.0901657	0.0313941		162.4	0.649402	0.449956	0.272743	0.155743	0.101138	0.0534019	0.0238763
	2.71042	-0.0195503		2.71167	-0.062466			162.6	0.558732	0.447388	0.359762	0.286179	0.175534	0.0904339	0.0311296		162.6	0.649575	0.450111	0.273138	0.156167	0.101427	0.0536589	0.0236832
	2.71375	-0.0190735		2.715	-0.061989			162.8	0.559121	0.448064	0.360032	0.286536	0.176017	0.0909991	0.0312479		162.8	0.64907	0.449593	0.27308	0.1561	0.101426	0.0536475	0.0235503
	2.71708	-0.0190735		2.71833	-0.061512			163	0.559167	0.448386	0.360166	0.286456	0.176199	0.0912336	0.0311441		163	0.648865	0.449251	0.273063	0.156182	0.101288	0.0536765	0.0235145
	2.72042	-0.0190735		2.72167	-0.060558			163.2	0.559012	0.448103	0.359918	0.286279	0.176436	0.0914732	0.0305414		163.2	0.648928	0.449215	0.27314	0.156237	0.101497	0.0536033	0.0236188
	2.72375	-0.0190735		2.725	-0.059789			163.4	0.55904	0.447993	0.36008	0.286326	0.176723	0.0911872	0.030804		163.4	0.649071	0.449179	0.27336	0.156422	0.10145	0.053588	0.0239459
	2.72708	-0.0195503		2.72833	-0.059678			163.6	0.559176	0.447917	0.360111	0.285842	0.176526	0.091162	0.0302222		163.6	0.649535	0.449648	0.273831	0.157026	0.10208	0.0541901	0.0243266
	2.73042	-0.020504		2.73167	-0.059605			163.8	0.559266	0.448476	0.36024	0.286325	0.176501	0.0916443	0.0305942		163.8	0.649896	0.449964	0.273917	0.157241	0.102551	0.0544859	0.024563
	2.73375	-0.0219345		2.735	-0.057697			164	0.559152	0.448606	0.359792	0.286545	0.176668	0.0915917	0.0303316		164	0.649846	0.450323	0.274609	0.157726	0.103024	0.0547687	0.0247649
	2.73708	-0.0228882		2.73833	-0.055313			164.2	0.558499	0.448908	0.360034	0.286882	0.176485	0.0909248	0.029774		164.2	0.64976	0.450256	0.274458	0.156925	0.102856	0.0544378	0.0245805
	2.74042	-0.023365		2.74167	-0.052452			164.4	0.558187	0.448645	0.360101	0.286836	0.175836	0.0904014	0.0293402		164.4	0.650009	0.450493	0.274619	0.156771	0.102775	0.0547228	0.0250641
	2.74375	-0.0238419		2.745	-0.050068			164.6	0.55752	0.448423	0.359804	0.286547	0.175348	0.090063	0.0289138		164.6	0.650869	0.450912	0.274494	0.15687	0.103534	0.0550703	0.0254686
	2.74708	-0.0238419		2.74833	-0.049114			164.8	0.557531	0.448568	0.360324	0.287123	0.175696	0.0900918	0.0287081		164.8	0.651316	0.451144	0.274186	0.156767	0.102898	0.0547846	0.0253041
	2.75042	-0.0228882		2.75167	-0.048637			165	0.557216	0.448371	0.359931	0.287092	0.175388	0.0898115	0.0283624		165	0.651277	0.451191	0.274212	0.156825	0.102483	0.0544597	0.0248346
	2.75375	-0.0209808		2.755	-0.048637			165.2	0.557182	0.448452	0.360249	0.286901	0.175514	0.0897314	0.0287689		165.2	0.651541	0.45162	0.274048	0.157107	0.102858	0.0546227	0.024856
	2.75708	-0.0195503		2.75833	-0.048637			165.4	0.557092	0.448171	0.360436	0.286596	0.175478	0.0893007	0.0284384		165.4	0.651292	0.451551	0.273555	0.15662	0.101884	0.0538636	0.0240576
	2.76042	-0.0185966		2.76167	-0.047207			165.6	0.557425	0.448472	0.360943	0.286421	0.175623	0.0894647	0.0284341		165.6	0.650994	0.451518	0.273372	0.156557	0.10162	0.0534304	0.0236625
	2.76375	-0.0181198		2.765	-0.044346			165.8	0.557903	0.448273	0.361005	0.286596	0.176012	0.089408	0.0283053		165.8	0.651488	0.45208	0.273537	0.156743	0.10142	0.0533448	0.0244322
	2.76708	-0.0185966		2.76833	-0.040531			166	0.558084	0.448536	0.361146	0.28699	0.176512	0.0895288	0.0286036		166	0.651432	0.45205	0.273584	0.156413	0.101297	0.0533259	0.0239888
	2.77042	-0.0200272		2.77167	-0.03822			166.2	0.559168	0.448795	0.361647	0.287322	0.177079	0.0900882	0.0291977		166.2	0.651702	0.452308	0.273756	0.156769	0.10104	0.0530871	0.0242482
	2.77375	-0.0224113		2.775	-0.03624			166.4	0.559341	0.448986	0.361683	0.287157	0.177029	0.0902093	0.0294523		166.4	0.652258	0.452571	0.274228	0.157152	0.100925	0.0534495	0.024897
	2.77708	-0.0247955		2.77833	-0.031948			166.6	0.559811	0.449464	0.361958	0.287639	0.177634	0.0906988	0.0297553		166.6	0.651943	0.451906	0.2738	0.156734	0.100519	0.0529488	0.0249426
	2.78042	-0.0257492		2.78167	-0.02861			166.8	0.560732	0.450137	0.36196	0.287717	0.178268	0.0910757	0.0298774		166.8	0.652381	0.451815	0.274086	0.156507	0.100367	0.0528707	0.0246687
	2.78375	-0.026226		2.785	-0.026703			167	0.560829	0.450068	0.361789	0.287542	0.178352	0.0910521	0.0296003		167	0.653231	0.45214	0.274867	0.157293	0.1004	0.0527605	0.0248803
	2.78708	-0.0257492		2.78833	-0.025272			167.2	0.561462	0.450494	0.362204	0.288196	0.178821	0.0917711	0.030039		167.2	0.653935	0.452678	0.275335	0.157342	0.101041	0.0530022	0.0253676
	2.79042	-0.0243187		2.79167	-0.024796			167.4	0.561778	0.451039	0.362563	0.288453	0.179042	0.092007	0.0304868		167.4	0.653959	0.452843	0.275591	0.157838	0.10122	0.0527537	0.0256784
	2.79375	-0.0228882		2.795	-0.023842			167.6	0.562019	0.450831	0.362496	0.288422	0.178897	0.0922005	0.0300747		167.6	0.654297	0.452707	0.275636	0.15754	0.102029	0.0530414	0.0259007
	2.79708	-0.0219345		2.79833	-0.022888			167.8	0.562332	0.451036	0.36267	0.288594	0.179032	0.0921922	0.030034		167.8	0.654567	0.452546	0.275907	0.157143	0.10237	0.0532678	0.0261672
	2.80042	-0.0224113		2.80167	-0.021935			168	0.561972	0.450556	0.362486	0.288399	0.178873	0.091973	0.0293931		168	0.654794	0.452991	0.276293	0.157023	0.102352	0.0534501	0.0261836
	2.80375	-0.0228882		2.805	-0.021458			168.2	0.561918	0.450605	0.362518	0.288238	0.178565	0.0915229	0.0295342		168.2	0.655306	0.453346	0.275925	0.15647	0.101891	0.0535737	0.0262868
	2.80708	-0.0247955		2.80833	-0.020504			168.4	0.561772	0.450391	0.362342	0.28797	0.178375	0.0911829	0.0293195		168.4	0.656011	0.454011	0.276169	0.15649	0.102301	0.0541244	0.0263738
	2.81042	-0.0276566		2.81167	-0.017643			168.6	0.561534	0.450047	0.362215	0.287824	0.178472	0.0914351	0.0290569		168.6	0.656398	0.454245	0.276073	0.156813	0.10254	0.053667	0.0256062
	2.81375	-0.0309944		2.815	-0.101089			168.8	0.561567	0.450307	0.362658	0.288099	0.178366	0.0914637	0.0288989		168.8	0.656731	0.454409	0.276136	0.156734	0.102195	0.0533963	0.0250585
	2.81708	-0.0329018		2.81833	-0.115871			169	0.561669	0.450535	0.36227	0.288528	0.178446	0.0913846	0.0289686		169	0.656776	0.454675	0.276249	0.156995	0.102798	0.0533742	0.0247336
	2.82042	-0.0329018		2.82167	-0.130177			169.2	0.561514	0.450875	0.362668	0.288401	0.178367	0.0914049	0.0293845		169.2	0.656044	0.454802	0.275761	0.15694	0.102988	0.0529802	0.0245419
	2.82375	-0.0329018		2.825	-0.143051			169.4	0.562	0.451031	0.362886	0.288795	0.178743	0.0916081	0.0293973		169.4	0.655869	0.454883	0.275869	0.15663	0.102795	0.0528132	0.0242103
	2.82708	-0.0324249		2.82833	-0.156403			169.6	0.562196	0.451268	0.362943	0.289	0.179073	0.091924	0.0295606		169.6	0.655558	0.455356	0.275967	0.156454	0.10311	0.0527106	0.0243299
	2.83042	-0.0319481		2.83167	-0.169754			169.8	0.56229	0.451245	0.363318	0.289578	0.179162	0.0923227	0.0296545		169.8	0.656111	0.455796	0.27621	0.157004	0.103092	0.0530788	0.0246429
	2.83375	-0.0314713		2.835	-0.183106			170	0.562385	0.451675	0.363409	0.289751	0.178899	0.0926006	0.0298661		170	0.656372	0.45569	0.276161	0.156881	0.1034	0.0530134	0.0244095
	2.83708	-0.0319481		2.83833	-0.195503			170.2	0.562925	0.451578	0.363363	0.289372	0.178715	0.0926497	0.0300842		170.2	0.656613	0.45592	0.276211	0.157102	0.103413	0.0528485	0.0247
	2.84042	-0.0333786		2.84167	-0.206947			170.4	0.56251	0.451534	0.363007	0.2894	0.1781	0.0925168	0.0299043		170.4	0.657321	0.456301	0.276771	0.157441	0.103681	0.0533592	0.0251207
	2.84375	-0.0348091		2.845	-0.218391			170.6	0.562845	0.451823	0.363247	0.289751	0.178172	0.0928119	0.0300263		170.6	0.657366	0.456185	0.277267	0.157417	0.103551	0.0533845	0.0246853
	2.84708	-0.0352859		2.84833	-0.229359			170.8	0.563002	0.451972	0.362745	0.289501	0.17835	0.0930036	0.0298168		170.8	0.657618	0.456212	0.277731	0.157935	0.103259	0.0535416	0.0249539
	2.85042	-0.0348091		2.85167	-0.240326			171	0.563498	0.452426	0.363219	0.289855	0.178615	0.093535	0.0303512		171	0.657306	0.456324	0.277677	0.157948	0.103121	0.0533211	0.0248484
	2.85375	-0.0333786		2.855	-0.251293			171.2	0.563303	0.452559	0.363687	0.289895	0.178463	0.0938809	0.0306065		171.2	0.657206	0.45646	0.27769	0.157511	0.103128	0.0533721	0.0250968
	2.85708	-0.0309944		2.85833	-0.261784			171.4	0.563565	0.45268	0.36398	0.289925	0.179054	0.0940861	0.0307995		171.4	0.657432	0.456302	0.277823	0.15726	0.103186	0.0536065	0.025175
	2.86042	-0.0281334		2.86167	-0.272274			171.6	0.563639	0.452271	0.363755	0.289799	0.179189	0.0940607	0.0307687		171.6	0.658381	0.456641	0.278413	0.157154	0.103574	0.0545055	0.02596
	2.86375	-0.0257492		2.865	-0.282764			171.8	0.563978	0.452473	0.364348	0.289644	0.179159	0.094369	0.0308526		171.8	0.65889	0.457222	0.279028	0.157268	0.103083	0.0548373	0.0264251
	2.86708	-0.0243187		2.86833	-0.292301			172	0.563725	0.452177	0.364412	0.289441	0.179587	0.0940743	0.0307809		172	0.659128	0.457675	0.279119	0.157499	0.102488	0.0549882	0.0264999
	2.87042	-0.023365		2.87167	-0.300407			172.2	0.563822	0.452162	0.364484	0.28937	0.179694	0.0938342	0.0309617		172.2	0.660162	0.458132	0.279607	0.158049	0.103017	0.0558617	0.0270113
	2.87375	-0.023365		2.875	-0.308037			172.4	0.563972	0.452524	0.364646	0.289828	0.180041	0.0940018	0.0308705		172.4	0.660723	0.458534	0.279828	0.158471	0.103714	0.0560605	0.0268442
	2.87708	-0.023365		2.87833	-0.317097			172.6	0.564305	0.45278	0.365067	0.290627	0.180452	0.0946286	0.0311833		172.6	0.660952	0.458606	0.279716	0.158745	0.103708	0.0555288	0.0264253
	2.88042	-0.0243187		2.88167	-0.326634			172.8	0.564554	0.453108	0.365586	0.291132	0.180645	0.0945325	0.0315135		172.8	0.661358	0.458958	0.27985	0.15887	0.104143	0.0559829	0.0266159
	2.88375	-0.0252724		2.885	-0.337124			173	0.565654	0.453804	0.366537	0.292119	0.181579	0.0952112	0.0325928		173	0.661512	0.459446	0.280054	0.159506	0.104433	0.0562487	0.0267478
	2.88708	-0.0252724		2.88833	-0.347137			173.2	0.565618	0.453639	0.366863	0.292206	0.18195	0.0953699	0.0329375		173.2	0.661652	0.459736	0.279979	0.159384	0.104512	0.0560748	0.0268999
	2.89042	-0.0247955		2.89167	-0.357151			173.4	0.566694	0.453922	0.367446	0.292734	0.182701	0.0959295	0.0332671		173.4	0.662167	0.460299	0.280183	0.15966	0.10465	0.0562665	0.0269348
	2.89375	-0.0243187		2.895	-0.365257			173.6	0.566306	0.453566	0.367021	0.291819	0.182405	0.0955185	0.0329912		173.6	0.662344	0.460497	0.280384	0.159506	0.10457	0.0557599	0.0271861
	2.89708	-0.0243187		2.89833	-0.371933			173.8	0.566547	0.453778	0.36713	0.292239	0.182587	0.0955153	0.0332108		173.8	0.662698	0.460385	0.280332	0.159471	0.104869	0.0557477	0.0270068
	2.90042	-0.023365		2.90167	-0.377655			174	0.566587	0.453823	0.366442	0.292088	0.182419	0.0950678	0.0330504		174	0.662947	0.4606	0.280492	0.159272	0.1053	0.0555628	0.0268466
	2.90375	-0.0228882		2.905	-0.381947			174.2	0.567072	0.453871	0.365903	0.292096	0.182514	0.0952337	0.0332797		174.2	0.662697	0.46081	0.279874	0.159107	0.105213	0.0555702	0.0264555
	2.90708	-0.0228882		2.90833	-0.385761			174.4	0.567237	0.453874	0.36529	0.291967	0.182078	0.0947588	0.0330326		174.4	0.66298	0.461379	0.280301	0.159637	0.105457	0.0558962	0.0267584
	2.91042	-0.0228882		2.91167	-0.389099			174.6	0.567539	0.45445	0.365196	0.29197	0.182498	0.0946833	0.0329004		174.6	0.662527	0.461141	0.279621	0.159294	0.104816	0.0556303	0.0260766
	2.91375	-0.0224113		2.915	-0.392914			174.8	0.568155	0.454971	0.364928	0.291961	0.182899	0.0951228	0.032958		174.8	0.662313	0.460969	0.279232	0.15928	0.104317	0.0551549	0.0257099
	2.91708	-0.0224113		2.91833	-0.397205			175	0.568463	0.455115	0.365105	0.292019	0.182981	0.0952758	0.0331572		175	0.662076	0.461486	0.279219	0.159037	0.104467	0.0553444	0.0254643
	2.92042	-0.0238419		2.92167	-0.401497			175.2	0.568342	0.455255	0.365078	0.291622	0.182839	0.0952244	0.0329624		175.2	0.662157	0.461096	0.279241	0.158804	0.104107	0.0553993	0.0252209
	2.92375	-0.026226		2.925	-0.406265			175.4	0.569073	0.456008	0.36501	0.291972	0.183585	0.0957588	0.0327271		175.4	0.662101	0.460804	0.279202	0.158248	0.103487	0.0555715	0.0249567
	2.92708	-0.0286102		2.92833	-0.411511			175.6	0.568873	0.455964	0.364804	0.291426	0.183139	0.0956131	0.0321733		175.6	0.662182	0.460603	0.279428	0.158479	0.103397	0.0556079	0.0254566
	2.93042	-0.0305176		2.93167	-0.418186			175.8	0.568981	0.456144	0.365109	0.291114	0.182795	0.095517	0.0315844		175.8	0.662219	0.460592	0.279335	0.158689	0.103015	0.0556171	0.0251574
	2.93375	-0.0319481		2.935	-0.425339			176	0.568471	0.455527	0.364597	0.29063	0.182211	0.0947271	0.0311468		176	0.662385	0.460602	0.279251	0.158941	0.10294	0.055544	0.0245948
	2.93708	-0.0329018		2.93833	-0.430584			176.2	0.568223	0.455674	0.364438	0.290585	0.1819	0.0947831	0.0308461		176.2	0.662523	0.460527	0.27932	0.158867	0.102653	0.0559226	0.0241358
	2.94042	-0.0324249		2.94167	-0.433922			176.4	0.568471	0.455934	0.364765	0.290805	0.182048	0.0948077	0.0307075		176.4	0.662608	0.460342	0.278811	0.158455	0.102058	0.0555548	0.023525
	2.94375	-0.0319481		2.945	-0.436306			176.6	0.568218	0.455581	0.365013	0.29044	0.181798	0.0945071	0.0302472		176.6	0.662728	0.460146	0.278749	0.158478	0.101636	0.0553259	0.0233778
	2.94708	-0.0314713		2.94833	-0.439167			176.8	0.568278	0.455076	0.36522	0.290175	0.181749	0.0940241	0.0299923		176.8	0.663019	0.46052	0.279295	0.158731	0.101389	0.0556946	0.0234171
	2.95042	-0.0314713		2.95167	-0.441074			177	0.568847	0.455358	0.366047	0.290587	0.181918	0.0941831	0.030541		177	0.663268	0.460494	0.279819	0.158764	0.101178	0.0552865	0.0233392
	2.95375	-0.0324249		2.955	-0.442505			177.2	0.56779	0.454639	0.365222	0.290043	0.181387	0.0937809	0.0301386		177.2	0.663727	0.460626	0.280171	0.158561	0.101132	0.0551713	0.024011
	2.95708	-0.0333786		2.95833	-0.444889			177.4	0.568274	0.454743	0.36555	0.290023	0.181744	0.0939975	0.0307626		177.4	0.66394	0.460845	0.280416	0.15838	0.101251	0.054922	0.024177
	2.96042	-0.0338554		2.96167	-0.448227			177.6	0.567886	0.454683	0.365151	0.290015	0.181843	0.0935928	0.0306706		177.6	0.664042	0.460931	0.28066	0.158058	0.101064	0.0544518	0.0242852
	2.96375	-0.0333786		2.965	-0.452518			177.8	0.56788	0.455062	0.365637	0.290775	0.182527	0.0940562	0.031246		177.8	0.664662	0.461451	0.280977	0.158424	0.101861	0.0548231	0.0248376
	2.96708	-0.0329018		2.96833	-0.45681			178	0.568238	0.455149	0.365693	0.291425	0.182759	0.0943373	0.0314813		178	0.665411	0.462235	0.281247	0.159147	0.102637	0.0551384	0.0252075
	2.97042	-0.0314713		2.97167	-0.462055			178.2	0.568992	0.455327	0.365829	0.291663	0.183093	0.0946969	0.031687		178.2	0.665823	0.462588	0.280708	0.159357	0.103101	0.0554219	0.0251273
	2.97375	-0.0290871		2.975	-0.466347			178.4	0.569144	0.455122	0.366114	0.291752	0.182947	0.0946231	0.0315315		178.4	0.666485	0.463042	0.281165	0.159774	0.103348	0.0555316	0.0258769
	2.97708	-0.0257492		2.97833	-0.469208			178.6	0.569658	0.455558	0.366543	0.292429	0.183177	0.0950765	0.0316075		178.6	0.667121	0.46344	0.281129	0.159898	0.103684	0.0557614	0.0256986
	2.98042	-0.0238419		2.98167	-0.470161			178.8	0.570612	0.456153	0.367182	0.293061	0.183496	0.0960646	0.0320329		178.8	0.667555	0.463779	0.281455	0.160471	0.104191	0.0560355	0.0258834
	2.98375	-0.0224113		2.985	-0.470638			179	0.570694	0.455709	0.36746	0.292999	0.18332	0.096237	0.0317832		179	0.667628	0.464104	0.28181	0.160504	0.104531	0.056326	0.0261385
	2.98708	-0.0209808		2.98833	-0.470638			179.2	0.570965	0.45616	0.3677	0.292926	0.183163	0.0966792	0.0315274		179.2	0.667727	0.46362	0.28141	0.160324	0.104636	0.0560166	0.0257458
	2.99042	-0.020504		2.99167	-0.469208			179.4	0.571426	0.456633	0.367976	0.293427	0.183035	0.0971636	0.0311228		179.4	0.66765	0.463834	0.28167	0.160027	0.104827	0.0558515	0.0259503
	2.99375	-0.0209808		2.995	-0.467777			179.6	0.571545	0.457199	0.368712	0.293371	0.18298	0.097184	0.0315274		179.6	0.667755	0.464116	0.281499	0.160647	0.104909	0.0560222	0.0260549
	2.99708	-0.0219345		2.99833	-0.468254			179.8	0.571288	0.457295	0.368448	0.293106	0.182465	0.0969096	0.0310013		179.8	0.667986	0.464576	0.28154	0.160794	0.105343	0.0565274	0.0259007
	3.00042	-0.0224113		3.00167	-0.471115			180	0.571369	0.457498	0.36879	0.293128	0.182537	0.0970308	0.0311444		180	0.66801	0.46471	0.281833	0.160675	0.105145	0.0563729	0.0256417
	3.00375	-0.0219345		3.005	-0.47493			180.2	0.571611	0.457619	0.36919	0.293334	0.183091	0.0972941	0.0311732		180.2	0.668058	0.46453	0.281929	0.160322	0.10508	0.0565558	0.0255752
	3.00708	-0.0214577		3.00833	-0.478268			180.4	0.572073	0.458007	0.369883	0.293786	0.183636	0.0979869	0.0315812		180.4	0.668503	0.46454	0.282058	0.160515	0.10517	0.056666	0.0256776
	3.01042	-0.0214577		3.01167	-0.480175			180.6	0.571792	0.457689	0.369801	0.293669	0.183409	0.0974639	0.031682		180.6	0.668411	0.464539	0.282365	0.160575	0.10516	0.0563734	0.0253925
	3.01375	-0.0214577		3.015	-0.481606			180.8	0.571619	0.457839	0.369765	0.293859	0.183556	0.0974217	0.031528		180.8	0.668072	0.464437	0.282567	0.160048	0.104906	0.0560186	0.0250097
	3.01708	-0.0209808		3.01833	-0.481606			181	0.571833	0.458544	0.370076	0.294054	0.183956	0.0976898	0.0321349		181	0.668219	0.46461	0.282663	0.159918	0.104941	0.0558289	0.0250179
	3.02042	-0.0214577		3.02167	-0.480175			181.2	0.571236	0.458478	0.369483	0.293265	0.183911	0.0973704	0.0319721		181.2	0.668332	0.464855	0.282555	0.159889	0.105015	0.0557544	0.0253305
	3.02375	-0.0219345		3.025	-0.478268			181.4	0.571888	0.458995	0.369802	0.293702	0.184831	0.0978966	0.0326517		181.4	0.668558	0.465105	0.282734	0.159969	0.105038	0.0556712	0.0253086
	3.02708	-0.0228882		3.02833	-0.476837			181.6	0.57161	0.459082	0.369744	0.293692	0.184949	0.097463	0.0322989		181.6	0.668629	0.465111	0.28275	0.160183	0.104631	0.0554842	0.0253151
	3.03042	-0.023365		3.03167	-0.476837			181.8	0.571811	0.45879	0.369764	0.293467	0.185384	0.0972567	0.0324783		181.8	0.669064	0.465515	0.283043	0.160538	0.104727	0.0555288	0.0259465
	3.03375	-0.0219345		3.035	-0.477314			182	0.572163	0.458858	0.369689	0.293765	0.186383	0.0972508	0.0326227		182	0.669525	0.465462	0.28272	0.160343	0.104369	0.0552199	0.0253085
	3.03708	-0.020504		3.03833	-0.479221			182.2	0.57229	0.458718	0.369419	0.293579	0.186509	0.0968493	0.0323581		182.2	0.669632	0.465726	0.282218	0.160251	0.103848	0.0549389	0.0250652
	3.04042	-0.0200272		3.04167	-0.481606			182.4	0.571921	0.45859	0.369686	0.293879	0.186648	0.0970996	0.03258		182.4	0.670089	0.465822	0.282182	0.160575	0.103173	0.0551593	0.0249826
	3.04375	-0.0214577		3.045	-0.483036			182.6	0.572308	0.459155	0.369862	0.294314	0.186949	0.0972404	0.0326272		182.6	0.670335	0.465986	0.281956	0.160485	0.103219	0.0554092	0.0247037
	3.04708	-0.0228882		3.04833	-0.482559			182.8	0.572505	0.459509	0.369997	0.294285	0.187438	0.0974754	0.0324528		182.8	0.670974	0.466157	0.282008	0.160525	0.103474	0.0555138	0.024884
	3.05042	-0.0243187		3.05167	-0.480652			183	0.572411	0.459233	0.370179	0.294327	0.187291	0.0972431	0.0320424		183	0.671493	0.466629	0.282503	0.160848	0.103802	0.055744	0.025256
	3.05375	-0.026226		3.055	-0.478268			183.2	0.572802	0.459852	0.370289	0.294431	0.187453	0.0971773	0.0321746		183.2	0.671662	0.466907	0.282437	0.160934	0.103989	0.0556885	0.0257262
	3.05708	-0.0276566		3.05833	-0.474453			183.4	0.573439	0.46061	0.370627	0.294891	0.187775	0.0970964	0.0323267		183.4	0.671725	0.467234	0.282548	0.160606	0.104172	0.0559685	0.0257837
	3.06042	-0.0281334		3.06167	-0.468731			183.6	0.573161	0.460551	0.370802	0.294705	0.187759	0.0968229	0.0323014		183.6	0.672144	0.467713	0.282312	0.160966	0.104149	0.0566861	0.0256687
	3.06375	-0.026226		3.065	-0.460625			183.8	0.573236	0.460419	0.370551	0.2947	0.18756	0.0970647	0.0319997		183.8	0.672519	0.467609	0.282514	0.160777	0.104797	0.0565525	0.025489
	3.06708	-0.023365		3.06833	-0.450134			184	0.573894	0.460843	0.371015	0.295402	0.187729	0.0974266	0.0324424		184	0.673121	0.468033	0.283205	0.16084	0.105004	0.0565416	0.0255829
	3.07042	-0.0214577		3.07167	-0.439167			184.2	0.574003	0.460674	0.37095	0.295357	0.187574	0.0977178	0.0327776		184.2	0.673785	0.468424	0.283888	0.160957	0.105571	0.0569608	0.0256276
	3.07375	-0.020504		3.075	-0.429153			184.4	0.57396	0.460598	0.370909	0.29544	0.187481	0.0979591	0.0328742		184.4	0.674395	0.468859	0.284319	0.161482	0.105985	0.0574595	0.0259006
	3.07708	-0.020504		3.07833	-0.42057			184.6	0.574161	0.460171	0.37052	0.295225	0.186879	0.0976972	0.0322949		184.6	0.67483	0.468927	0.284473	0.161313	0.106257	0.0573213	0.0258117
	3.08042	-0.020504		3.08167	-0.415325			184.8	0.574413	0.460448	0.370577	0.295347	0.186325	0.0980199	0.0318517		184.8	0.675157	0.469481	0.284897	0.161488	0.106462	0.0577581	0.0262442
	3.08375	-0.0219345		3.085	-0.414848			185	0.574982	0.460434	0.370143	0.295302	0.186383	0.0979739	0.0320406		185	0.675701	0.470064	0.285653	0.162165	0.107185	0.0581525	0.0267682
	3.08708	-0.0243187		3.08833	-0.417233			185.2	0.575335	0.460442	0.369796	0.295066	0.185918	0.0976479	0.031865		185.2	0.675828	0.469869	0.285903	0.162396	0.107278	0.0578246	0.0273289
	3.09042	-0.026226		3.09167	-0.419617			185.4	0.57585	0.460284	0.369505	0.29524	0.186279	0.0977369	0.0319617		185.4	0.676038	0.469546	0.286175	0.162356	0.106878	0.0575346	0.0273051
	3.09375	-0.0271797		3.095	-0.419617			185.6	0.576219	0.460186	0.369401	0.29497	0.186323	0.0972749	0.032012		185.6	0.676008	0.469513	0.286418	0.162426	0.10643	0.0571597	0.0270281
	3.09708	-0.0276566		3.09833	-0.415802			185.8	0.576519	0.460459	0.369382	0.295347	0.186702	0.0974883	0.0323257		185.8	0.67555	0.469614	0.286825	0.162292	0.106005	0.0567847	0.0270577
	3.10042	-0.0290871		3.10167	-0.409126			186	0.576602	0.461287	0.369996	0.296043	0.187456	0.0978852	0.0325512		186	0.676397	0.469593	0.286939	0.162634	0.106055	0.0571547	0.0268331
	3.10375	-0.0295639		3.105	-0.399113			186.2	0.57658	0.461585	0.370339	0.296616	0.187289	0.0982387	0.0329551		186.2	0.676511	0.469867	0.286845	0.1626	0.105975	0.0571106	0.0270922
	3.10708	-0.0295639		3.10833	-0.384808			186.4	0.576123	0.461848	0.370518	0.296907	0.187761	0.0985011	0.0332944		186.4	0.676841	0.46963	0.2866	0.162517	0.105742	0.0576381	0.0267585
	3.11042	-0.0300407		3.11167	-0.366211			186.6	0.576234	0.462221	0.370447	0.296946	0.188269	0.0983391	0.033183		186.6	0.6773	0.469968	0.286788	0.162568	0.106268	0.0579741	0.0272137
	3.11375	-0.0300407		3.115	-0.344753			186.8	0.576801	0.462468	0.371134	0.297434	0.188805	0.0989824	0.0336662		186.8	0.678082	0.470629	0.287419	0.163645	0.107176	0.0586595	0.0280122
	3.11708	-0.0300407		3.11833	-0.321865			187	0.576632	0.462593	0.371337	0.297442	0.188884	0.0991941	0.0337935		187	0.67806	0.471259	0.287282	0.164206	0.107493	0.0588112	0.0280922
	3.12042	-0.0300407		3.12167	-0.297546			187.2	0.576838	0.462701	0.371089	0.296821	0.188652	0.0990808	0.0337181		187.2	0.677939	0.47101	0.286957	0.164202	0.107339	0.0585459	0.0278518
	3.12375	-0.0295639		3.125	-0.272751			187.4	0.576571	0.46253	0.371031	0.296982	0.188715	0.0990968	0.033552		187.4	0.678176	0.471194	0.286646	0.163913	0.107384	0.0586049	0.0272113
	3.12708	-0.0290871		3.12833	-0.0238419			187.6	0.576151	0.462375	0.371084	0.296735	0.188587	0.0990937	0.0335286		187.6	0.678579	0.471451	0.286647	0.164253	0.107639	0.0584976	0.027087
	3.13042	-0.0281334		3.13167	-0.0228882			187.8	0.57593	0.462307	0.370749	0.296241	0.18836	0.0990691	0.0334143		187.8	0.678689	0.471629	0.286733	0.164273	0.107862	0.0584315	0.0270109
	3.13375	-0.0267029		3.135	-0.0219345			188	0.575667	0.462239	0.370449	0.295821	0.187818	0.0985938	0.0330637		188	0.679622	0.472651	0.287272	0.16458	0.108099	0.0593536	0.0275747
	3.13708	-0.0252724		3.13833	-0.0214577			188.2	0.575352	0.461551	0.370274	0.295409	0.187542	0.0986012	0.0328445		188.2	0.680597	0.473195	0.287673	0.165054	0.108256	0.0598154	0.0275039
	3.14042	-0.0238419		3.14167	-0.020504			188.4	0.575102	0.460789	0.370312	0.294971	0.186781	0.0986027	0.0321013		188.4	0.681119	0.47369	0.287531	0.165135	0.108289	0.0597365	0.0278455
	3.14375	-0.0228882		3.145	-0.017643			188.6	0.575648	0.460728	0.370597	0.294973	0.186506	0.0985484	0.0315364		188.6	0.681227	0.473507	0.287475	0.164607	0.107756	0.0595659	0.0277842
	3.14708	-0.0228882		3.14833	-0.0138283			188.8	0.575959	0.460874	0.370844	0.295256	0.18644	0.0986769	0.0313356		188.8	0.6814	0.473941	0.287887	0.164952	0.108007	0.0598793	0.0279911
	3.15042	-0.0228882		3.15167	-0.0081062			189	0.576467	0.461515	0.371068	0.295398	0.187289	0.0990861	0.0314832		189	0.681653	0.473993	0.287808	0.164985	0.108191	0.0596665	0.0283577
	3.15375	-0.023365		3.155	-0.0014305			189.2	0.577218	0.461814	0.371177	0.295428	0.187671	0.0989804	0.0315355		189.2	0.681756	0.473965	0.287727	0.16472	0.107562	0.058977	0.0286913
	3.15708	-0.0243187		3.15833	0.00619888			189.4	0.577447	0.461518	0.371141	0.295488	0.188187	0.0987652	0.0316548		189.4	0.681601	0.473867	0.287683	0.16468	0.107195	0.0586044	0.0282968
	3.16042	-0.0257492		3.16167	0.013828			189.6	0.57835	0.462301	0.372187	0.296381	0.188908	0.0995382	0.0327611		189.6	0.681339	0.474179	0.28808	0.16487	0.106806	0.0587278	0.0282038
	3.16375	-0.0267029		3.165	0.020027			189.8	0.57806	0.462415	0.372276	0.296782	0.189034	0.0997339	0.0328676		189.8	0.681411	0.474221	0.288133	0.164415	0.10649	0.0582647	0.0279698
	3.16708	-0.0267029		3.16833	0.024796			190	0.57816	0.462874	0.37264	0.296733	0.189275	0.0997178	0.0326265		190	0.682111	0.474717	0.288384	0.164693	0.106618	0.0585421	0.0284485
	3.17042	-0.0252724		3.17167	0.02861			190.2	0.578224	0.462948	0.372798	0.297317	0.189637	0.100076	0.0332422		190.2	0.682336	0.475001	0.288584	0.164588	0.106705	0.0582557	0.0283572
	3.17375	-0.0243187		3.175	0.031948			190.4	0.578369	0.462859	0.372898	0.297484	0.189665	0.100139	0.0333128		190.4	0.682713	0.47508	0.288491	0.165285	0.107075	0.0586082	0.0283838
	3.17708	-0.023365		3.17833	0.035763			190.6	0.579082	0.463002	0.373595	0.298233	0.190314	0.100764	0.0338434		190.6	0.682797	0.475355	0.288658	0.165772	0.107241	0.0584595	0.0289835
	3.18042	-0.0214577		3.18167	0.040054			190.8	0.579883	0.463518	0.374428	0.299256	0.190872	0.101729	0.0342433		190.8	0.683018	0.475421	0.288697	0.166635	0.107459	0.0583888	0.0291332
	3.18375	-0.0190735		3.185	0.051022			191	0.579707	0.463804	0.374365	0.299409	0.191212	0.101844	0.0340744		191	0.683413	0.47579	0.288808	0.166695	0.107384	0.0582086	0.0288534
	3.18708	-0.0162125		3.18833	0.05722			191.2	0.579939	0.463953	0.374257	0.29945	0.191237	0.101776	0.0341269		191.2	0.683402	0.475242	0.288913	0.166583	0.106869	0.057744	0.0284792
	3.19042	-0.0128746		3.19167	0.062466			191.4	0.579618	0.463799	0.374301	0.299689	0.191503	0.101783	0.0341704		191.4	0.684109	0.47572	0.289393	0.166776	0.106978	0.0580604	0.0285606
	3.19375	-0.0085831		3.195	0.066757			191.6	0.579849	0.464116	0.374445	0.299491	0.192068	0.101721	0.0343131		191.6	0.684358	0.475639	0.289405	0.1669	0.107452	0.0579717	0.0285136
	3.19708	-0.0042915		3.19833	0.070572			191.8	0.5798	0.464075	0.374212	0.299409	0.192211	0.101676	0.0342707		191.8	0.684878	0.476477	0.289931	0.167202	0.107645	0.0588917	0.028918
	3.20042	-0.0004768		3.20167	0.07534			192	0.58026	0.464251	0.374176	0.29931	0.192224	0.101328	0.0342626		192	0.685495	0.476606	0.290192	0.166889	0.107555	0.0589981	0.0286527
	3.20375	0.00238419		3.205	0.080585			192.2	0.580208	0.464219	0.37411	0.299118	0.191706	0.101207	0.0341887		192.2	0.685774	0.476681	0.290285	0.166651	0.107624	0.0590073	0.028241
	3.20708	0.00476837		3.20833	0.087261			192.4	0.580269	0.464421	0.374626	0.298862	0.191407	0.100971	0.033805		192.4	0.685676	0.476891	0.290144	0.166436	0.107609	0.0589914	0.0281619
	3.21042	0.00715256		3.21167	0.095367			192.6	0.580597	0.464259	0.374534	0.298754	0.191549	0.100374	0.0335821		192.6	0.685386	0.476527	0.29012	0.166124	0.107312	0.0593355	0.0278273
	3.21375	0.00953674		3.215	0.103951			192.8	0.580567	0.464589	0.374285	0.298491	0.191439	0.100515	0.0335767		192.8	0.68585	0.477095	0.290415	0.166286	0.107812	0.0599722	0.0278808
	3.21708	0.0133514		3.21833	0.112057			193	0.581058	0.465099	0.374333	0.298397	0.191791	0.100818	0.0335569		193	0.685895	0.477414	0.290523	0.165931	0.107659	0.060011	0.027962
	3.22042	0.0185966		3.22167	0.119209			193.2	0.581168	0.464945	0.374171	0.298387	0.191948	0.100574	0.0334147		193.2	0.685761	0.477639	0.290929	0.165873	0.107593	0.060088	0.0277463
	3.22375	0.0252724		3.225	0.124931			193.4	0.581174	0.465262	0.374534	0.298739	0.192038	0.10042	0.0334621		193.4	0.685768	0.477634	0.291091	0.165887	0.107476	0.0602673	0.0275813
	3.22708	0.0324249		3.22833	0.1297			193.6	0.581329	0.465515	0.374687	0.298718	0.192179	0.100591	0.0338989		193.6	0.685686	0.478004	0.29147	0.16556	0.107484	0.0605832	0.0275864
	3.23042	0.0395775		3.23167	0.134468			193.8	0.580576	0.464792	0.373772	0.298398	0.191502	0.100003	0.0331341		193.8	0.686122	0.478798	0.291695	0.165638	0.107718	0.0608867	0.0278281
	3.23375	0.0472069		3.235	0.139236			194	0.580522	0.465397	0.374293	0.298755	0.191651	0.100095	0.0331435		194	0.686133	0.479333	0.29197	0.166071	0.107797	0.0616325	0.028458
	3.23708	0.0543594		3.23833	0.144959			194.2	0.580862	0.465208	0.374744	0.299094	0.191997	0.100388	0.0333516		194.2	0.686476	0.47943	0.292191	0.16613	0.1083	0.0616412	0.0286336
	3.24042	0.0619888		3.24167	0.152111			194.4	0.5808	0.464892	0.374995	0.299031	0.191682	0.100377	0.0330981		194.4	0.686712	0.479412	0.291702	0.166114	0.108335	0.0613769	0.0287501
	3.24375	0.0700951		3.245	0.15974			194.6	0.580811	0.465334	0.375563	0.299673	0.192334	0.100921	0.0330358		194.6	0.686298	0.479129	0.291089	0.165634	0.107954	0.0609268	0.0286843
	3.24708	0.0782013		3.24833	0.168324			194.8	0.580923	0.465545	0.375624	0.299998	0.192489	0.100699	0.0329217		194.8	0.686319	0.478844	0.290678	0.165549	0.107558	0.060776	0.0280952
	3.25042	0.0863075		3.25167	0.176907			195	0.580792	0.465778	0.375787	0.299971	0.19303	0.10115	0.032894		195	0.686322	0.478532	0.290456	0.164792	0.107351	0.0604698	0.0278171
	3.25375	0.0939369		3.255	0.186443			195.2	0.580266	0.465248	0.375412	0.299559	0.192675	0.101106	0.0326252		195.2	0.686021	0.477776	0.289918	0.164318	0.106643	0.0594224	0.0273957
	3.25708	0.101566		3.25833	0.19598			195.4	0.580301	0.465078	0.375563	0.29963	0.192961	0.10124	0.0328512		195.4	0.686504	0.478064	0.289909	0.164782	0.106878	0.0593323	0.0277183
	3.26042	0.109673		3.26167	0.205517			195.6	0.580855	0.465038	0.375663	0.29974	0.193489	0.10123	0.0330001		195.6	0.686249	0.477707	0.289311	0.164516	0.106808	0.0585383	0.0275254
	3.26375	0.117302		3.265	0.213623			195.8	0.581059	0.465012	0.37545	0.299627	0.193513	0.101346	0.0331453		195.8	0.686729	0.477831	0.289598	0.164573	0.10692	0.0584512	0.0276199
	3.26708	0.124454		3.26833	0.221252			196	0.581413	0.465132	0.375541	0.299264	0.193189	0.101044	0.0332633		196	0.686742	0.477371	0.289385	0.163769	0.106809	0.0579749	0.0273141
	3.27042	0.131607		3.27167	0.229359			196.2	0.581533	0.465079	0.375569	0.299088	0.192939	0.101101	0.0330722		196.2	0.687091	0.477653	0.289479	0.163714	0.106902	0.0579821	0.0274593
	3.27375	0.13876		3.275	0.237942			196.4	0.581772	0.46488	0.375352	0.299566	0.193332	0.101056	0.0328589		196.4	0.687175	0.477312	0.289414	0.163706	0.106614	0.0573879	0.0268754
	3.27708	0.145912		3.27833	0.246048			196.6	0.582013	0.464533	0.374995	0.299355	0.193485	0.101024	0.0326306		196.6	0.687079	0.477502	0.289631	0.16347	0.106612	0.0573696	0.0269002
	3.28042	0.154018		3.28167	0.254154			196.8	0.582522	0.465405	0.37491	0.299257	0.193596	0.101565	0.0325324		196.8	0.687413	0.47793	0.290269	0.163451	0.106734	0.0574885	0.0270248
	3.28375	0.163078		3.285	0.261784			197	0.58304	0.465973	0.374911	0.299801	0.193617	0.102008	0.0325897		197	0.687161	0.477897	0.290813	0.163413	0.106539	0.0575804	0.0268832
	3.28708	0.172615		3.28833	0.269413			197.2	0.583106	0.46593	0.37466	0.299715	0.193322	0.102049	0.0326308		197.2	0.687852	0.478334	0.291264	0.16383	0.106829	0.0581979	0.0271087
	3.29042	0.181198		3.29167	0.276089			197.4	0.583631	0.466388	0.374885	0.300035	0.193629	0.102169	0.0327451		197.4	0.688079	0.478403	0.291654	0.163799	0.106746	0.0583695	0.0271368
	3.29375	0.188828		3.295	0.281334			197.6	0.583589	0.466161	0.374958	0.299986	0.193499	0.102099	0.0331241		197.6	0.687668	0.478673	0.291833	0.163824	0.106718	0.0587355	0.0270328
	3.29708	0.19598		3.29833	0.286102			197.8	0.583666	0.466263	0.374663	0.300069	0.193233	0.101956	0.0327481		197.8	0.687992	0.479293	0.29225	0.164407	0.10686	0.0593167	0.0273421
	3.30042	0.203133		3.30167	0.290871			198	0.583864	0.466831	0.375063	0.300321	0.193776	0.101987	0.0330847		198	0.68864	0.480018	0.29286	0.164735	0.107438	0.0600307	0.0277822
	3.30375	0.210762		3.305	0.29707			198.2	0.583828	0.466581	0.375078	0.299659	0.193922	0.101857	0.0331618		198.2	0.6893	0.480363	0.293189	0.164468	0.108072	0.059928	0.0281559
	3.30708	0.219345		3.30833	0.304222			198.4	0.583755	0.466651	0.374999	0.299833	0.194029	0.102303	0.0334537		198.4	0.689479	0.480223	0.293123	0.164378	0.108265	0.0598967	0.0277922
	3.31042	0.228405		3.31167	0.310898			198.6	0.583888	0.466913	0.375494	0.300211	0.194481	0.102762	0.0337792		198.6	0.688971	0.480155	0.29274	0.164305	0.108016	0.0595326	0.0275147
	3.31375	0.237942		3.315	0.317574			198.8	0.584244	0.467004	0.375513	0.30024	0.194627	0.102289	0.0339456		198.8	0.689288	0.480156	0.292805	0.164456	0.108236	0.0596677	0.0274094
	3.31708	0.248432		3.31833	0.323772			199	0.584265	0.466825	0.375756	0.300508	0.194694	0.102439	0.0339418		199	0.689276	0.480281	0.292708	0.164405	0.108514	0.0592687	0.0274408
	3.32042	0.258923		3.32167	0.329494			199.2	0.584106	0.466821	0.375783	0.300594	0.194542	0.102504	0.0344989		199.2	0.689456	0.480665	0.292669	0.1649	0.108766	0.0591045	0.027131
	3.32375	0.268936		3.325	0.334263			199.4	0.584786	0.467326	0.37643	0.301042	0.1951	0.10278	0.0347513		199.4	0.69007	0.48163	0.292866	0.165358	0.109311	0.0592902	0.0273504
	3.32708	0.279427		3.32833	0.338078			199.6	0.585137	0.467166	0.376839	0.301046	0.195337	0.102902	0.0350151		199.6	0.689887	0.481442	0.293025	0.165115	0.109172	0.0590376	0.0270702
	3.33042	0.290394		3.33167	0.343323			199.8	0.584993	0.467353	0.377011	0.300878	0.195412	0.103008	0.0347949		199.8	0.690944	0.482379	0.29389	0.165444	0.109826	0.0597359	0.0272748
	3.33375	0.301838		3.335	0.349998			200	0.585796	0.467972	0.377487	0.300933	0.195768	0.103248	0.0349628		200	0.691617	0.483095	0.294464	0.16569	0.110148	0.0600729	0.0275846
	3.33708	0.314236		3.33833	0.357628			200.2	0.585832	0.467976	0.377748	0.301218	0.195866	0.103473	0.0347332		200.2	0.692201	0.483435	0.294753	0.166034	0.110151	0.0600225	0.0275299
	3.34042	0.32711		3.34167	0.364304			200.4	0.585785	0.468253	0.377973	0.301429	0.196	0.103595	0.0350231		200.4	0.692154	0.483621	0.294906	0.165998	0.109919	0.059762	0.0275908
	3.34375	0.339985		3.345	0.369549			200.6	0.586225	0.468745	0.378401	0.301853	0.196419	0.103836	0.0352327		200.6	0.692282	0.484079	0.295072	0.166387	0.11008	0.0601394	0.027917
	3.34708	0.352859		3.34833	0.374794			200.8	0.586499	0.469128	0.378066	0.301792	0.196083	0.103548	0.0356868		200.8	0.692492	0.484255	0.295087	0.166632	0.10977	0.0604669	0.0276966
	3.35042	0.366211		3.35167	0.379086			201	0.586661	0.468952	0.37776	0.301906	0.195789	0.103343	0.0359706		201	0.693111	0.484662	0.295208	0.167291	0.109862	0.0610832	0.02783
	3.35375	0.379562		3.355	0.381947			201.2	0.586907	0.468881	0.377397	0.301348	0.195679	0.103255	0.0356266		201.2	0.693796	0.485475	0.295465	0.167736	0.11001	0.0615461	0.0280277
	3.35708	0.392437		3.35833	0.384331			201.4	0.587234	0.469514	0.377724	0.301935	0.195978	0.103528	0.0356436		201.4	0.693636	0.48523	0.295477	0.167416	0.109784	0.061333	0.0279519
	3.36042	0.404835		3.36167	0.386238			201.6	0.58683	0.46957	0.377667	0.301661	0.195403	0.103128	0.0358017		201.6	0.694242	0.485692	0.295802	0.167838	0.110012	0.0616486	0.028452
	3.36375	0.417233		3.365	0.389576			201.8	0.587022	0.469539	0.377415	0.301765	0.195292	0.103169	0.0356092		201.8	0.695303	0.486544	0.296251	0.1684	0.110547	0.0622949	0.0289809
	3.36708	0.431061		3.36833	0.392437			202	0.587021	0.469452	0.377264	0.302107	0.195502	0.103235	0.0357473		202	0.695998	0.486997	0.296604	0.168309	0.110891	0.062402	0.0291971
	3.37042	0.444889		3.37167	0.393867			202.2	0.586722	0.468995	0.377044	0.301858	0.195437	0.10349	0.0354793		202.2	0.696178	0.486573	0.296423	0.167977	0.110693	0.0620303	0.0293889
	3.37375	0.457764		3.375	0.393867			202.4	0.587412	0.469085	0.377349	0.302693	0.195686	0.103898	0.035601		202.4	0.696446	0.486788	0.296952	0.167976	0.111136	0.062239	0.029644
	3.37708	0.470638		3.37833	0.393391			202.6	0.587536	0.469179	0.37782	0.302973	0.195828	0.103707	0.0355135		202.6	0.696308	0.486701	0.296625	0.167766	0.111157	0.0618808	0.0292901
	3.38042	0.48399		3.38167	0.392437			202.8	0.587677	0.46876	0.377544	0.303255	0.19546	0.103226	0.0352531		202.8	0.696371	0.486232	0.296529	0.16722	0.111295	0.0617808	0.029072
	3.38375	0.497341		3.385	0.391006			203	0.587466	0.4686	0.377715	0.303669	0.195361	0.103411	0.0352145		203	0.696087	0.486072	0.296647	0.166604	0.110971	0.0613224	0.0288945
	3.38708	0.509739		3.38833	0.389099			203.2	0.587553	0.468727	0.377915	0.30351	0.195468	0.103702	0.0350821		203.2	0.69645	0.486016	0.296624	0.166653	0.111385	0.0611108	0.0288755
	3.39042	0.522137		3.39167	0.386715			203.4	0.588005	0.468912	0.378372	0.303561	0.195627	0.104232	0.0347239		203.4	0.696817	0.48646	0.296676	0.166268	0.111475	0.0608572	0.0289137
	3.39375	0.535488		3.395	0.384331			203.6	0.587953	0.468579	0.378658	0.303222	0.195497	0.104097	0.0346796		203.6	0.696426	0.486063	0.29715	0.166089	0.111304	0.0607212	0.0292424
	3.39708	0.549316		3.39833	0.38147			203.8	0.588024	0.469017	0.379078	0.303337	0.195241	0.104213	0.0343893		203.8	0.697206	0.486359	0.297539	0.166283	0.111834	0.0612191	0.0295362
	3.40042	0.561714		3.40167	0.377655			204	0.588252	0.469291	0.379442	0.303403	0.195186	0.104386	0.0345493		204	0.696916	0.485764	0.297706	0.16656	0.111333	0.0606374	0.0292776
	3.40375	0.572681		3.405	0.372887			204.2	0.587862	0.469317	0.380002	0.303768	0.194961	0.104702	0.034515		204.2	0.696778	0.485239	0.297617	0.166734	0.11145	0.0608642	0.0295878
	3.40708	0.583172		3.40833	0.366688			204.4	0.588251	0.469843	0.380295	0.30439	0.195632	0.105264	0.0353036		204.4	0.697059	0.485214	0.297868	0.167288	0.111486	0.0614182	0.0299666
	3.41042	0.593662		3.41167	0.359535			204.6	0.588418	0.470084	0.380223	0.304763	0.196177	0.105507	0.0354131		204.6	0.697444	0.485611	0.297798	0.168343	0.111427	0.0619674	0.0297621
	3.41375	0.605106		3.415	0.350952			204.8	0.588662	0.470386	0.380269	0.304312	0.1965	0.105409	0.0357836		204.8	0.698105	0.485671	0.297369	0.169081	0.111136	0.0621026	0.0295121
	3.41708	0.617027		3.41833	0.341892			205	0.589079	0.470948	0.380508	0.304372	0.197	0.105779	0.0361012		205	0.698751	0.486416	0.298076	0.169982	0.111528	0.0627721	0.0300966
	3.42042	0.629425		3.42167	0.332832			205.2	0.589148	0.471224	0.38046	0.304258	0.197645	0.105915	0.0362801		205.2	0.698667	0.48662	0.298213	0.170502	0.111661	0.0629134	0.0301744
	3.42375	0.6423		3.425	0.323772			205.4	0.588996	0.471724	0.380925	0.304257	0.19778	0.1062	0.0362364		205.4	0.698623	0.486038	0.298018	0.170686	0.11137	0.0624528	0.0299255
	3.42708	0.654697		3.42833	0.315666			205.6	0.588682	0.471643	0.381038	0.303593	0.197703	0.105907	0.0363827		205.6	0.699219	0.486487	0.298143	0.17144	0.111444	0.0626933	0.0296606
	3.43042	0.667572		3.43167	0.308514			205.8	0.589025	0.471496	0.381329	0.303606	0.198076	0.105882	0.0362252		205.8	0.699991	0.486865	0.297962	0.171825	0.111909	0.0627583	0.0294721
	3.43375	0.679493		3.435	0.301838			206	0.589338	0.471734	0.381302	0.303705	0.198347	0.106269	0.0361521		206	0.699635	0.486727	0.298057	0.17146	0.111994	0.0622174	0.0289771
	3.43708	0.691414		3.43833	0.295639			206.2	0.589436	0.471688	0.381445	0.303745	0.198513	0.106612	0.0360608		206.2	0.700263	0.486844	0.298093	0.171127	0.1121	0.0622936	0.0289775
	3.44042	0.702381		3.44167	0.28801			206.4	0.590147	0.472181	0.38144	0.304053	0.198871	0.106796	0.0362703		206.4	0.700282	0.487156	0.29809	0.170614	0.112559	0.0621194	0.0285685
	3.44375	0.713348		3.445	0.279903			206.6	0.590089	0.471862	0.381005	0.303949	0.198447	0.106361	0.0360029		206.6	0.699796	0.486676	0.297101	0.169958	0.112251	0.0613794	0.0279348
	3.44708	0.723362		3.44833	0.26989			206.8	0.589858	0.470939	0.379938	0.303511	0.197673	0.105653	0.0354555		206.8	0.700281	0.487081	0.29714	0.169544	0.112263	0.061096	0.0283009
	3.45042	0.731945		3.45167	0.258923			207	0.589611	0.470902	0.379575	0.303099	0.197533	0.105431	0.0350466		207	0.700767	0.487449	0.297509	0.169651	0.112326	0.0610495	0.0285932
	3.45375	0.739098		3.455	0.247002			207.2	0.589878	0.470593	0.37933	0.302618	0.197176	0.105257	0.0346851		207.2	0.701315	0.488219	0.297775	0.169648	0.112942	0.0609571	0.028884
	3.45708	0.74482		3.45833	0.234127			207.4	0.589613	0.470497	0.379553	0.302273	0.197011	0.105254	0.0343805		207.4	0.70163	0.488748	0.298712	0.169558	0.113094	0.0614052	0.0294189
	3.46042	0.750542		3.46167	0.221729			207.6	0.589776	0.470381	0.379836	0.302255	0.196858	0.104796	0.0345356		207.6	0.701602	0.488876	0.2992	0.169003	0.1131	0.0615771	0.0299585
	3.46375	0.755787		3.465	0.209808			207.8	0.589952	0.470498	0.379809	0.302712	0.196855	0.104794	0.0346045		207.8	0.702143	0.489185	0.299706	0.169255	0.113285	0.0623051	0.0299875
	3.46708	0.761509		3.46833	0.197887			208	0.590064	0.47065	0.379765	0.30267	0.19691	0.105127	0.0344009		208	0.702211	0.489257	0.300233	0.169437	0.113109	0.0626612	0.0301486
	3.47042	0.768661		3.47167	0.18549			208.2	0.590795	0.47117	0.38008	0.303331	0.197227	0.105778	0.0345374		208.2	0.702565	0.489512	0.300706	0.169447	0.113564	0.0635695	0.030424
	3.47375	0.776768		3.475	0.173569			208.4	0.591271	0.471591	0.380179	0.303547	0.197875	0.106088	0.0347254		208.4	0.703051	0.490168	0.301055	0.169627	0.113554	0.0639767	0.0303592
	3.47708	0.784874		3.47833	0.162125			208.6	0.590929	0.471816	0.380397	0.303432	0.198018	0.105908	0.0345092		208.6	0.703543	0.490874	0.301547	0.170593	0.113483	0.0639704	0.0303292
	3.48042	0.792027		3.48167	0.149727			208.8	0.591431	0.472106	0.380496	0.303377	0.198294	0.106089	0.0349143		208.8	0.703673	0.490876	0.301554	0.170805	0.113326	0.0639256	0.0299833
	3.48375	0.798702		3.485	0.137329			209	0.591506	0.472096	0.380299	0.302979	0.198348	0.105755	0.0352735		209	0.70368	0.49142	0.301991	0.170861	0.113299	0.0642979	0.0301074
	3.48708	0.805378		3.48833	0.124455			209.2	0.591198	0.472022	0.380098	0.303117	0.198647	0.10582	0.0352051		209.2	0.703357	0.491233	0.301884	0.17105	0.113207	0.0641443	0.0300211
	3.49042	0.811577		3.49167	0.110626			209.4	0.590977	0.472157	0.380567	0.303021	0.198395	0.10591	0.0350003		209.4	0.703178	0.490881	0.301375	0.170701	0.112295	0.0632544	0.0295819
	3.49375	0.816822		3.495	0.097275			209.6	0.591769	0.472773	0.381344	0.303465	0.198925	0.106355	0.0359285		209.6	0.703837	0.491438	0.301289	0.17095	0.112484	0.0634148	0.0296758
	3.49708	0.820637		3.49833	0.08297			209.8	0.592292	0.473231	0.381755	0.303915	0.19935	0.106867	0.0364895		209.8	0.703929	0.491643	0.301027	0.170929	0.112801	0.0631611	0.0295002
	3.50042	0.824451		3.50167	0.069141			210	0.592834	0.473691	0.381632	0.304253	0.199336	0.108067	0.0366812		210	0.703086	0.491288	0.300713	0.170437	0.112298	0.0626214	0.028753
	3.50375	0.828266		3.505	0.056267			210.2	0.593016	0.473796	0.381401	0.304477	0.199444	0.108235	0.0365984		210.2	0.703318	0.491288	0.300441	0.170007	0.112265	0.0626165	0.028915
	3.50708	0.832558		3.50833	0.043392			210.4	0.593179	0.473736	0.380772	0.304432	0.199124	0.107907	0.0367437		210.4	0.702769	0.491093	0.299869	0.170189	0.112108	0.0624738	0.0289973
	3.51042	0.837326		3.51167	0.031471			210.6	0.593367	0.473511	0.380886	0.304611	0.198969	0.107738	0.0369153		210.6	0.702878	0.490676	0.299392	0.17002	0.111731	0.0624742	0.0288316
	3.51375	0.842571		3.515	0.01955			210.8	0.593191	0.47276	0.380417	0.304286	0.19864	0.107284	0.0363814		210.8	0.703486	0.490686	0.299624	0.170162	0.111969	0.0627249	0.0292573
	3.51708	0.847816		3.51833	0.007153			211	0.593266	0.473072	0.380821	0.304503	0.198831	0.107989	0.0362006		211	0.703622	0.490783	0.299862	0.170107	0.111789	0.0627868	0.0291971
	3.52042	0.854492		3.52167	-0.004768			211.2	0.593903	0.473346	0.381658	0.304876	0.199568	0.1084	0.0364738		211.2	0.703636	0.491143	0.29995	0.169916	0.112137	0.0632258	0.0294919
	3.52375	0.862122		3.525	-0.017643			211.4	0.594213	0.473604	0.382312	0.305379	0.199975	0.108508	0.0367892		211.4	0.704178	0.491306	0.300205	0.169959	0.112329	0.0636672	0.0300649
	3.52708	0.871658		3.52833	-0.030994			211.6	0.594751	0.473923	0.382484	0.305688	0.200301	0.108974	0.037004		211.6	0.70453	0.49175	0.300053	0.169427	0.112199	0.0635957	0.0300795
	3.53042	0.883579		3.53167	-0.043869			211.8	0.595465	0.473887	0.382658	0.305852	0.200727	0.109118	0.0366015		211.8	0.704962	0.491676	0.300442	0.16957	0.112268	0.0639025	0.0305146
	3.53375	0.897884		3.535	-0.057697			212	0.595929	0.47408	0.382792	0.305657	0.20083	0.109221	0.0364764		212	0.70502	0.49146	0.300896	0.169291	0.112395	0.063983	0.030436
	3.53708	0.913143		3.53833	-0.072002			212.2	0.596278	0.473928	0.382779	0.305752	0.2008	0.108934	0.0360104		212.2	0.705173	0.491735	0.301404	0.169246	0.113075	0.0639032	0.0299971
	3.54042	0.930309		3.54167	-0.086308			212.4	0.596572	0.474108	0.383052	0.305788	0.201391	0.108952	0.0358525		212.4	0.705734	0.492245	0.301413	0.169408	0.113606	0.0637407	0.0298605
	3.54375	0.949383		3.545	-0.10109			212.6	0.596298	0.474101	0.383242	0.305783	0.201234	0.108679	0.035804		212.6	0.706509	0.492739	0.301921	0.170467	0.114124	0.0641852	0.0299563
	3.54708	0.969887		3.54833	-0.115871			212.8	0.596338	0.47361	0.382894	0.30522	0.20074	0.108848	0.0355798		212.8	0.706512	0.493155	0.30212	0.170621	0.114339	0.0645599	0.0296827
	3.55042	0.992775		3.55167	-0.130177			213	0.596279	0.473901	0.382981	0.305408	0.20075	0.108826	0.0359134		213	0.707042	0.493783	0.302606	0.170977	0.114727	0.0647801	0.0297631
	3.55375	1.01757		3.555	-0.143051			213.2	0.596253	0.474463	0.383231	0.306275	0.200854	0.109375	0.0360736		213.2	0.707536	0.494561	0.30317	0.171417	0.115516	0.0649665	0.0306581
	3.55708	1.04618		3.55833	-0.156403			213.4	0.596228	0.474673	0.383196	0.306449	0.20064	0.109586	0.0366319		213.4	0.707967	0.49511	0.30313	0.171662	0.115326	0.0647426	0.0311253
	3.56042	1.07813		3.56167	-0.169754			213.6	0.596483	0.475409	0.383469	0.306631	0.200884	0.109882	0.0372668		213.6	0.708286	0.495647	0.303375	0.172049	0.11571	0.0649816	0.0309605
	3.56375	1.11341		3.565	-0.183106			213.8	0.595967	0.475408	0.383005	0.306333	0.200541	0.109817	0.0373412		213.8	0.708749	0.496136	0.303379	0.172362	0.11597	0.0649658	0.0308599
	3.56708	1.15252		3.56833	-0.195503			214	0.595745	0.475211	0.382753	0.306139	0.200132	0.109945	0.0369191		214	0.70905	0.496271	0.303809	0.17244	0.116129	0.0652386	0.0309736
	3.57042	1.19591		3.57167	-0.206947			214.2	0.595687	0.475163	0.382484	0.305661	0.200291	0.109242	0.0370961		214.2	0.709197	0.4961	0.304193	0.172258	0.116028	0.0653837	0.0312565
	3.57375	1.24502		3.575	-0.218391			214.4	0.595291	0.475004	0.382241	0.305428	0.19999	0.108876	0.0372825		214.4	0.709386	0.496076	0.304005	0.172583	0.115714	0.0655467	0.0311596
	3.57708	1.29938		3.57833	-0.229359			214.6	0.595047	0.474687	0.382275	0.305433	0.199981	0.108597	0.0369957		214.6	0.709708	0.49603	0.304148	0.171862	0.11543	0.0654477	0.0308887
	3.58042	1.35946		3.58167	-0.240326			214.8	0.594928	0.474525	0.382129	0.305439	0.199831	0.108172	0.036618		214.8	0.710309	0.496457	0.303912	0.171876	0.115345	0.0655106	0.0315897
	3.58375	1.42527		3.585	-0.251293			215	0.594933	0.474947	0.382049	0.305399	0.20041	0.108206	0.0366306		215	0.711118	0.497018	0.304155	0.171914	0.115208	0.0657498	0.0315573
	3.58708	1.49775		3.58833	-0.261784			215.2	0.595313	0.475064	0.382293	0.305828	0.201107	0.108111	0.036804		215.2	0.711541	0.497116	0.304095	0.171987	0.115099	0.0659871	0.0317998
	3.59042	1.57785		3.59167	-0.272274			215.4	0.595317	0.475051	0.382378	0.305996	0.201236	0.107939	0.0368906		215.4	0.712729	0.497556	0.304272	0.171933	0.114986	0.0659909	0.0324724
	3.59375	1.66607		3.595	-0.282764			215.6	0.59538	0.475055	0.382355	0.305494	0.201291	0.107878	0.0364504		215.6	0.71294	0.497257	0.304173	0.171412	0.114493	0.0657049	0.0322368
	3.59708	1.76334		3.59833	-0.292301			215.8	0.596408	0.475238	0.383132	0.305721	0.201862	0.107868	0.0367665		215.8	0.713058	0.497105	0.304249	0.170969	0.11457	0.0657011	0.032356
	3.60042	1.86968		3.60167	-0.300407			216	0.596822	0.475314	0.383388	0.305409	0.201979	0.107903	0.0369583		216	0.713186	0.496892	0.304499	0.170955	0.114533	0.0654426	0.0318712
	3.60375	1.9865		3.605	-0.308037			216.2	0.597243	0.475253	0.38359	0.305961	0.202179	0.107996	0.0367434		216.2	0.713628	0.496886	0.304233	0.171018	0.114933	0.0653927	0.0316688
	3.60708	2.1143		3.60833	-0.317097			216.4	0.597845	0.476	0.384545	0.306539	0.20271	0.108674	0.0369456		216.4	0.713521	0.49652	0.303957	0.171339	0.114802	0.065081	0.0313936
	3.61042	2.25306		3.61167	-0.326634			216.6	0.59766	0.475922	0.384321	0.306357	0.20233	0.108596	0.0363111		216.6	0.713977	0.496529	0.304099	0.171594	0.114874	0.0652845	0.03121
	3.61375	2.40231		3.615	-0.337124			216.8	0.597789	0.47582	0.383777	0.306625	0.201928	0.109092	0.0360726		216.8	0.71388	0.496578	0.304227	0.171419	0.114584	0.0652936	0.0309973
	3.61708	2.56252		3.61833	-0.347138			217	0.597936	0.476573	0.38393	0.307234	0.202059	0.109425	0.036353		217	0.714086	0.496292	0.303743	0.17119	0.11464	0.0648083	0.0309765
	3.62042	2.73514		3.62167	-0.357151			217.2	0.597991	0.476601	0.383838	0.307301	0.202094	0.109696	0.0359362		217.2	0.71406	0.496189	0.303788	0.17097	0.114631	0.064233	0.0312313
	3.62375	2.9192		3.625	-0.365257			217.4	0.597576	0.47664	0.383338	0.306934	0.202049	0.109769	0.0359804		217.4	0.714086	0.496067	0.30359	0.171027	0.114257	0.0642137	0.0307688
	3.62708	3.1147		3.62833	-0.371933			217.6	0.597378	0.476884	0.38357	0.306811	0.201915	0.109693	0.0355865		217.6	0.714009	0.496111	0.303321	0.170874	0.114226	0.0639224	0.0302797
	3.63042	3.32212		3.63167	-0.377655			217.8	0.597169	0.476565	0.383599	0.306543	0.201693	0.10977	0.0355141		217.8	0.71432	0.496556	0.303767	0.171213	0.114678	0.0638054	0.0304412
	3.63375	3.54433		3.635	-0.381947			218	0.597232	0.476314	0.383016	0.306124	0.201583	0.109596	0.0351863		218	0.713586	0.496444	0.304193	0.170974	0.11436	0.063582	0.0302075
	3.63708	3.78227		3.63833	-0.385761			218.2	0.597211	0.476382	0.38269	0.306144	0.201736	0.109633	0.0353663		218.2	0.713463	0.496607	0.304769	0.170992	0.114487	0.0631736	0.0304473
	3.64042	4.03738		3.64167	-0.389099			218.4	0.59696	0.476313	0.382513	0.306061	0.201417	0.109654	0.0352219		218.4	0.713609	0.496914	0.304911	0.171169	0.114593	0.0631146	0.030245
	3.64375	4.3087		3.645	-0.392914			218.6	0.596636	0.475875	0.382213	0.305932	0.201052	0.109246	0.0350454		218.6	0.713845	0.497496	0.305728	0.171388	0.114734	0.0629944	0.0304605
	3.64708	4.59528		3.64833	-0.397205			218.8	0.596837	0.476317	0.382123	0.306301	0.201556	0.109383	0.035406		218.8	0.714423	0.497823	0.306065	0.172062	0.11511	0.0631493	0.0306743
	3.65042	4.89664		3.65167	-0.401497			219	0.596917	0.476421	0.381982	0.306339	0.201805	0.109261	0.0355177		219	0.71436	0.497961	0.306323	0.17224	0.115367	0.0634905	0.0303657
	3.65375	5.21231		3.655	-0.406265			219.2	0.597454	0.47679	0.382331	0.306848	0.202017	0.109528	0.0362857		219.2	0.714464	0.498398	0.306339	0.172559	0.115582	0.0637081	0.0305387
	3.65708	5.54276		3.65833	-0.411511			219.4	0.597799	0.477412	0.382829	0.307078	0.202557	0.109992	0.0372729		219.4	0.71484	0.499102	0.306574	0.172704	0.115877	0.0639378	0.0307004
	3.66042	5.88894		3.66167	-0.418186			219.6	0.598602	0.477821	0.383556	0.307715	0.20301	0.110421	0.0381061		219.6	0.713922	0.49849	0.305945	0.172098	0.115494	0.0635898	0.0300868
	3.66375	6.25086		3.665	-0.425339			219.8	0.599808	0.478504	0.384477	0.30831	0.203978	0.110882	0.0391991		219.8	0.713865	0.498229	0.305621	0.172344	0.115535	0.0634273	0.0302015
	3.66708	6.63042		3.66833	-0.430584			220	0.600172	0.478885	0.384394	0.308577	0.204316	0.111138	0.0395111		220	0.713843	0.497648	0.30519	0.172769	0.115004	0.0633162	0.0300837
	3.67042	7.02667		3.67167	-0.433922			220.2	0.60045	0.47927	0.384507	0.309309	0.204699	0.111343	0.0395306		220.2	0.714179	0.497623	0.304756	0.172535	0.114485	0.0635004	0.029958
	3.67375	7.44009		3.675	-0.436306			220.4	0.600345	0.479706	0.384824	0.309532	0.204563	0.111574	0.0393484		220.4	0.714417	0.497613	0.304813	0.172598	0.114386	0.0633863	0.029864
	3.67708	7.86972		3.67833	-0.439167			220.6	0.600266	0.479721	0.384392	0.309656	0.204586	0.111447	0.0390961		220.6	0.714947	0.498136	0.304673	0.172595	0.114359	0.0638734	0.0299474
	3.68042	8.31413		3.68167	-0.441074			220.8	0.60024	0.479392	0.384335	0.309673	0.204347	0.111425	0.0389753		220.8	0.715165	0.498325	0.304759	0.172346	0.114005	0.0642382	0.0298932
	3.68375	8.77285		3.685	-0.442505			221	0.599763	0.479617	0.384673	0.309259	0.204178	0.110985	0.0389858		221	0.714972	0.497912	0.304385	0.171973	0.113752	0.0637041	0.0294919
	3.68708	9.2454		3.68833	-0.444889			221.2	0.599199	0.478982	0.384554	0.308806	0.203559	0.110651	0.0384009		221.2	0.715539	0.498403	0.30487	0.171639	0.11356	0.0637098	0.029407
	3.69042	9.73225		3.69167	-0.448227			221.4	0.598728	0.479001	0.384745	0.308599	0.20332	0.110368	0.0383592		221.4	0.715967	0.498808	0.305063	0.17177	0.113749	0.0641584	0.0293405
	3.69375	10.2334		3.695	-0.452519			221.6	0.598755	0.478844	0.385538	0.308789	0.203264	0.110628	0.0385186		221.6	0.716263	0.499425	0.305292	0.171887	0.113643	0.0643831	0.0297505
	3.69708	10.747		3.69833	-0.45681			221.8	0.599098	0.478716	0.385683	0.308829	0.203529	0.110525	0.0384035		221.8	0.716216	0.499469	0.305708	0.171968	0.113833	0.0642611	0.0294533
	3.70042	11.2734		3.70167	-0.462055			222	0.599038	0.478489	0.385611	0.308657	0.203303	0.110311	0.0381464		222	0.716236	0.499718	0.306022	0.172108	0.113973	0.0643549	0.0293427
	3.70375	11.8113		3.705	-0.466347			222.2	0.599089	0.478219	0.385823	0.308688	0.2033	0.110523	0.0379013		222.2	0.716532	0.500229	0.306383	0.172394	0.113847	0.0643263	0.0293037
	3.70708	12.362		3.70833	-0.469208			222.4	0.598836	0.477984	0.38552	0.308136	0.202999	0.110156	0.0378303		222.4	0.716945	0.50084	0.306551	0.172855	0.114011	0.0645427	0.0292013
	3.71042	12.9223		3.71167	-0.470161			222.6	0.598843	0.477833	0.385564	0.308148	0.203113	0.110055	0.0378464		222.6	0.717008	0.501506	0.307089	0.172878	0.114427	0.0646418	0.0296389
	3.71375	13.4921		3.715	-0.470638			222.8	0.599599	0.478451	0.385733	0.30846	0.203593	0.110504	0.038214		222.8	0.717206	0.501601	0.307299	0.172958	0.114461	0.0645678	0.0298712
	3.71708	14.0705		3.71833	-0.470638			223	0.600092	0.478851	0.38617	0.308752	0.203782	0.110869	0.0386121		223	0.717164	0.502062	0.30757	0.173243	0.114874	0.065002	0.0303054
	3.72042	14.658		3.72167	-0.469208			223.2	0.600686	0.479259	0.386325	0.309077	0.204374	0.111315	0.0390027		223.2	0.717597	0.502365	0.307763	0.173546	0.11526	0.0650521	0.030774
	3.72375	15.2521		3.725	-0.467777			223.4	0.601332	0.479936	0.386563	0.30964	0.205047	0.112183	0.0393298		223.4	0.71789	0.502428	0.307794	0.173263	0.115394	0.0646685	0.0311857
	3.72708	15.8515		3.72833	-0.468254			223.6	0.60248	0.480395	0.387246	0.310789	0.205601	0.112713	0.039765		223.6	0.71743	0.501898	0.30722	0.173	0.115422	0.0643248	0.0311993
	3.73042	16.4557		3.73167	-0.471115			223.8	0.603222	0.481206	0.387259	0.310783	0.206378	0.113233	0.0398682		223.8	0.718681	0.502375	0.307851	0.173919	0.116146	0.0647146	0.0321896
	3.73375	17.065		3.735	-0.47493			224	0.603392	0.481534	0.387188	0.310824	0.206629	0.113678	0.0395028		224	0.719348	0.502746	0.308329	0.174016	0.116184	0.0649075	0.0324524
	3.73708	17.6783		3.73833	-0.478268			224.2	0.603419	0.481542	0.38715	0.310746	0.20651	0.114088	0.0391437		224.2	0.720062	0.503197	0.30922	0.173952	0.116422	0.0651257	0.032885
	3.74042	18.2939		3.74167	-0.480175			224.4	0.603388	0.481253	0.386586	0.310343	0.205943	0.113975	0.0390159		224.4	0.720245	0.503469	0.309383	0.174347	0.116907	0.0650504	0.03341
	3.74375	18.9123		3.745	-0.481606			224.6	0.603049	0.481258	0.386188	0.309742	0.206127	0.113825	0.0388191		224.6	0.720178	0.503559	0.309274	0.174333	0.116517	0.0650594	0.0336154
	3.74708	19.5322		3.74833	-0.481606			224.8	0.602674	0.480684	0.385768	0.30927	0.20571	0.11362	0.0385131		224.8	0.720662	0.503202	0.309351	0.173984	0.116292	0.0650136	0.0335729
	3.75042	20.1516		3.75167	-0.480175			225	0.602624	0.480903	0.385783	0.309225	0.205648	0.113568	0.0387968		225	0.720741	0.503065	0.309339	0.174049	0.116309	0.0647955	0.0335412
	3.75375	20.7701		3.755	-0.478268			225.2	0.602471	0.480517	0.385232	0.309043	0.205272	0.11327	0.038221		225.2	0.721306	0.503145	0.309519	0.17387	0.116427	0.0648242	0.0335746
	3.75708	21.3852		3.75833	-0.476837			225.4	0.602601	0.480829	0.385616	0.308964	0.205213	0.113027	0.0383213		225.4	0.721368	0.503228	0.309776	0.174032	0.116436	0.0648579	0.0336085
	3.76042	21.9955		3.76167	-0.476837			225.6	0.602186	0.480529	0.385743	0.308963	0.205391	0.113006	0.038588		225.6	0.721353	0.503106	0.309663	0.173859	0.115802	0.0651625	0.0335161
	3.76375	22.5997		3.765	-0.477314			225.8	0.601932	0.480299	0.385388	0.308821	0.205312	0.112356	0.0377565		225.8	0.72066	0.502465	0.309123	0.173597	0.115602	0.0647383	0.0326199
	3.76708	23.1967		3.76833	-0.479221			226	0.60156	0.479944	0.38545	0.308694	0.205097	0.112108	0.0376594		226	0.720319	0.502918	0.309137	0.173686	0.115534	0.0648549	0.0318639
	3.77042	23.7861		3.77167	-0.481606			226.2	0.601141	0.479531	0.384705	0.308559	0.204662	0.111573	0.037131		226.2	0.720282	0.503639	0.309463	0.173628	0.115329	0.064942	0.0313893
	3.77375	24.3673		3.775	-0.483036			226.4	0.600656	0.479351	0.384473	0.308774	0.204493	0.111274	0.0373281		226.4	0.720911	0.504352	0.309711	0.173785	0.11639	0.0655343	0.0315466
	3.77708	24.9395		3.77833	-0.482559			226.6	0.60079	0.479841	0.38474	0.30866	0.204665	0.111234	0.0375307		226.6	0.720549	0.504381	0.309752	0.173411	0.116298	0.0655315	0.0311088
	3.78042	25.5008		3.78167	-0.480652			226.8	0.600948	0.480482	0.385596	0.309117	0.204755	0.111682	0.0379487		226.8	0.720748	0.504818	0.310099	0.174043	0.115933	0.065441	0.0310714
	3.78375	26.051		3.785	-0.478268			227	0.601185	0.481189	0.38649	0.309814	0.204983	0.111982	0.0382837		227	0.720816	0.505048	0.309905	0.174473	0.116526	0.0655853	0.0310155
	3.78708	26.5908		3.78833	-0.474453			227.2	0.602021	0.481713	0.387253	0.310378	0.205514	0.112224	0.038656		227.2	0.720776	0.505001	0.309429	0.174518	0.116225	0.065192	0.0307852
	3.79042	27.1187		3.79167	-0.468731			227.4	0.602299	0.482233	0.387674	0.311117	0.20553	0.11283	0.0389993		227.4	0.721127	0.505243	0.309479	0.174619	0.116065	0.0651316	0.0305678
	3.79375	27.6332		3.795	-0.460625			227.6	0.602334	0.482573	0.388406	0.311677	0.205942	0.112744	0.0393582		227.6	0.721525	0.505785	0.309817	0.175147	0.116512	0.0657112	0.0306792
	3.79708	28.1353		3.79833	-0.440134			227.8	0.602334	0.482544	0.388245	0.310815	0.205974	0.11289	0.0387885		227.8	0.722568	0.506306	0.310102	0.17551	0.116577	0.0660904	0.030763
	3.80042	28.6236		3.80167	-0.439167			228	0.602315	0.482609	0.38833	0.310233	0.205574	0.112686	0.0385169		228	0.722674	0.50623	0.309887	0.175885	0.116468	0.0662426	0.0304012
	3.80375	29.099		3.805	-0.429153			228.2	0.602688	0.483016	0.388531	0.310139	0.205238	0.112885	0.0386755		228.2	0.72288	0.506169	0.309904	0.17598	0.116562	0.0663812	0.0304369
	3.80708	29.5596		3.80833	-0.42057			228.4	0.602959	0.482929	0.388523	0.309895	0.205293	0.112753	0.0390221		228.4	0.723171	0.505996	0.309035	0.175964	0.116084	0.0661312	0.0303891
	3.81042	30.0045		3.81167	-0.415325			228.6	0.603073	0.483368	0.388514	0.309706	0.205641	0.112792	0.0388327		228.6	0.723887	0.505957	0.309014	0.176042	0.116278	0.0664847	0.0304683
	3.81375	30.4322		3.815	-0.414848			228.8	0.603726	0.483346	0.388747	0.309921	0.205723	0.113212	0.0390283		228.8	0.724527	0.506161	0.309382	0.1764	0.116613	0.0667556	0.0306381
	3.81708	30.8418		3.81833	-0.417233			229	0.60415	0.483394	0.388621	0.309768	0.205925	0.113213	0.0390148		229	0.7249	0.50653	0.309828	0.176374	0.116768	0.0667472	0.0307662
	3.82042	31.2328		3.82167	-0.419617			229.2	0.604236	0.483167	0.388647	0.30981	0.206112	0.113095	0.0392922		229.2	0.724956	0.506372	0.310174	0.176047	0.116932	0.0663194	0.0309835
	3.82375	31.6057		3.825	-0.419617			229.4	0.604363	0.483502	0.38917	0.309821	0.206658	0.113563	0.0397817		229.4	0.725557	0.506882	0.310766	0.175875	0.117278	0.0664773	0.031073
	3.82708	31.96		3.82833	-0.415802			229.6	0.604048	0.483004	0.38918	0.309887	0.207315	0.113839	0.0399294		229.6	0.72582	0.506995	0.311463	0.175918	0.117672	0.0669796	0.0310318
	3.83042	32.2967		3.83167	-0.409126			229.8	0.60417	0.482628	0.388765	0.309937	0.207619	0.113816	0.0391815		229.8	0.725757	0.507185	0.311703	0.175734	0.118061	0.0669056	0.0310067
	3.83375	32.6152		3.835	-0.399113			230	0.604461	0.482473	0.388706	0.310207	0.207871	0.114091	0.039624		230	0.726077	0.508032	0.312588	0.176177	0.118656	0.0672101	0.0309676
	3.83708	32.9151		3.83833	-0.374808			230.2	0.604978	0.482998	0.388822	0.310943	0.208748	0.114658	0.0400976		230.2	0.726526	0.508185	0.313097	0.176021	0.118906	0.0668711	0.0310961
	3.84042	33.1964		3.84167	-0.356211			230.4	0.605318	0.483325	0.389052	0.31123	0.209239	0.114969	0.0404749		230.4	0.727005	0.508125	0.313169	0.17612	0.119101	0.0669821	0.0310254
	3.84375	33.4597		3.845	-0.334753			230.6	0.605467	0.483769	0.389571	0.311385	0.209551	0.115249	0.0408658		230.6	0.726917	0.508377	0.313208	0.176207	0.118971	0.0668511	0.0306221
	3.84708	33.7033		3.84833	-0.311865			230.8	0.605505	0.484227	0.390166	0.312011	0.209617	0.115522	0.0408236		230.8	0.727026	0.508389	0.31299	0.17617	0.118796	0.0663356	0.0311715
	3.85042	33.9274		3.85167	-0.297546			231	0.605879	0.484622	0.390431	0.312702	0.209662	0.115494	0.0410448		231	0.727301	0.50851	0.313063	0.176501	0.119015	0.0666971	0.0316387
	3.85375	34.1311		3.855	-0.262751			231.2	0.605716	0.484389	0.390443	0.313079	0.209586	0.115417	0.0410053		231.2	0.727453	0.508685	0.313233	0.176054	0.11882	0.0666286	0.0323893
	3.85708	34.3151		3.85833	-0.239863			231.4	0.605393	0.484192	0.390012	0.313609	0.209209	0.115323	0.0407684		231.4	0.727442	0.508584	0.313213	0.175824	0.118767	0.0666923	0.032366
	3.86042	34.4791		3.86167	-0.209359			231.6	0.605496	0.484412	0.390013	0.313601	0.209024	0.115095	0.0407803		231.6	0.727526	0.50875	0.312594	0.175614	0.118736	0.0667273	0.0325659
	3.86375	34.6222		3.865	-0.178378			231.8	0.605993	0.484564	0.389757	0.31345	0.208493	0.115371	0.0402295		231.8	0.727654	0.508665	0.312156	0.175481	0.118275	0.0667657	0.0322624
	3.86708	34.7447		3.86833	-0.144059			232	0.605829	0.484787	0.389629	0.313039	0.207664	0.114896	0.0396957		232	0.727823	0.508753	0.312189	0.175558	0.118436	0.0674597	0.0328388
	3.87042	34.8492		3.87167	-0.114972			232.2	0.606095	0.485569	0.389805	0.313608	0.207417	0.115206	0.040179		232.2	0.728115	0.508673	0.312015	0.175163	0.118664	0.0673948	0.0332165
	3.87375	34.9355		3.875	-0.081117			232.4	0.606007	0.485365	0.389205	0.313434	0.207088	0.114658	0.0397237		232.4	0.728422	0.508529	0.311514	0.17493	0.118475	0.0674012	0.0333227
	3.87708	35.0046		3.87833	-0.052016			232.6	0.606448	0.485536	0.389012	0.31326	0.207178	0.11477	0.0394304		232.6	0.728913	0.50864	0.312191	0.175213	0.118856	0.06761	0.0336935
	3.88042	35.0561		3.88167	-0.037193			232.8	0.606281	0.485278	0.388847	0.312909	0.207267	0.114784	0.0392027		232.8	0.728979	0.508537	0.312088	0.175362	0.118228	0.0671827	0.0335567
	3.88375	35.0895		3.885	0.012875			233	0.606032	0.485108	0.388631	0.312702	0.207295	0.114954	0.0391141		233	0.728855	0.508434	0.31199	0.175077	0.118196	0.0668095	0.033498
	3.88708	35.1033		3.88833	0.067234			233.2	0.606149	0.484789	0.388764	0.312622	0.207565	0.114732	0.0392608		233.2	0.728713	0.508476	0.312276	0.175089	0.118502	0.0665014	0.0334236
	3.89042	35.0986		3.89167	0.127792			233.4	0.606183	0.484605	0.388696	0.311978	0.207725	0.11479	0.0389575		233.4	0.729226	0.509198	0.313047	0.175196	0.119153	0.0671214	0.0338679
	3.89375	35.0752		3.895	0.195026			233.6	0.606034	0.484104	0.388503	0.311733	0.207943	0.114757	0.0384176		233.6	0.729475	0.509532	0.313398	0.175443	0.119251	0.067151	0.0342544
	3.89708	35.0337		3.89833	0.26989			233.8	0.606155	0.483875	0.388136	0.311616	0.208192	0.114623	0.0380208		233.8	0.729481	0.509786	0.313336	0.175463	0.118982	0.0668617	0.0339131
	3.90042	34.9751		3.90167	0.353336			234	0.606876	0.484476	0.388626	0.31199	0.20883	0.115263	0.0390402		234	0.729307	0.509952	0.313315	0.175875	0.118858	0.0671002	0.0335617
	3.90375	34.9007		3.905	0.445366			234.2	0.607132	0.484686	0.388381	0.311947	0.208874	0.115197	0.0389559		234.2	0.729028	0.509751	0.313328	0.175418	0.118466	0.0669766	0.0330115
	3.90708	34.8115		3.90833	0.546455			234.4	0.606949	0.484265	0.388018	0.311311	0.20831	0.114916	0.0384549		234.4	0.729501	0.510135	0.313802	0.175681	0.11863	0.0674248	0.032476
	3.91042	34.7071		3.91167	0.658035			234.6	0.606836	0.484517	0.388376	0.311416	0.20832	0.115116	0.0388459		234.6	0.729706	0.510934	0.313947	0.175413	0.118801	0.0675433	0.032645
	3.91375	34.5864		3.915	0.780106			234.8	0.607018	0.484824	0.388909	0.311705	0.208266	0.115143	0.0390576		234.8	0.730165	0.511729	0.314282	0.175818	0.11874	0.0676432	0.0331207
	3.91708	34.4505		3.91833	0.911713			235	0.607591	0.484961	0.389466	0.31216	0.208607	0.115093	0.0395785		235	0.730723	0.512473	0.31494	0.176858	0.119117	0.0680431	0.0329928
	3.92042	34.2994		3.92167	1.05381			235.2	0.607525	0.484714	0.389781	0.312241	0.208491	0.115297	0.0397563		235.2	0.730818	0.512503	0.314914	0.176229	0.11934	0.0677023	0.0328094
	3.92375	34.1339		3.925	1.20926			235.4	0.608033	0.484657	0.389874	0.312605	0.208397	0.115238	0.0399908		235.4	0.730873	0.512548	0.314928	0.176281	0.119352	0.0680148	0.0324435
	3.92708	33.9551		3.92833	1.37854			235.6	0.60795	0.484553	0.38989	0.312121	0.207984	0.115338	0.0398758		235.6	0.731046	0.512847	0.314797	0.175978	0.119031	0.0678403	0.0325182
	3.93042	33.7625		3.93167	1.56069			235.8	0.608516	0.485024	0.3903	0.312423	0.2082	0.115628	0.0401117		235.8	0.731611	0.513173	0.315484	0.176693	0.119271	0.0682931	0.0328739
	3.93375	33.5565		3.935	1.75619			236	0.608435	0.485306	0.390246	0.312359	0.208257	0.115574	0.0401749		236	0.732088	0.5136	0.315709	0.177187	0.11972	0.0686242	0.0333883
	3.93708	33.3385		3.93833	1.96648			236.2	0.609043	0.485763	0.390371	0.313044	0.208747	0.116269	0.0407274		236.2	0.732721	0.513666	0.31592	0.17813	0.120045	0.0685226	0.0336761
	3.94042	33.1097		3.94167	2.19297			236.4	0.609303	0.485327	0.390177	0.312841	0.209016	0.115866	0.0399426		236.4	0.733183	0.51322	0.316021	0.178004	0.119565	0.068339	0.0338249
	3.94375	32.8684		3.945	2.43521			236.6	0.609728	0.485407	0.390719	0.31283	0.209761	0.116371	0.0401272		236.6	0.733815	0.512906	0.316497	0.178467	0.119336	0.0682806	0.0342585
	3.94708	32.6161		3.94833	2.6927			236.8	0.609418	0.485329	0.390648	0.312781	0.209866	0.116316	0.0401215		236.8	0.734402	0.51294	0.315903	0.178898	0.119417	0.0679961	0.0342823
	3.95042	32.3544		3.95167	2.96831			237	0.609591	0.48538	0.391233	0.313364	0.210114	0.116576	0.0401414		237	0.73418	0.512468	0.315766	0.178662	0.119788	0.0677827	0.034315
	3.95375	32.083		3.955	3.26395			237.2	0.609585	0.485185	0.391161	0.312983	0.210516	0.11621	0.0397782		237.2	0.734714	0.512505	0.315953	0.178847	0.120117	0.0678637	0.0345735
	3.95708	31.8036		3.95833	3.58057			237.4	0.609893	0.485425	0.391381	0.313145	0.211065	0.116789	0.0395895		237.4	0.735472	0.5131	0.316198	0.178827	0.120353	0.0682453	0.0348864
	3.96042	31.5156		3.96167	3.91769			237.6	0.609884	0.485889	0.391161	0.313379	0.211496	0.116631	0.0392991		237.6	0.735784	0.512997	0.315849	0.17864	0.119975	0.068202	0.0343257
	3.96375	31.2195		3.965	4.27485			237.8	0.609967	0.485996	0.391159	0.313398	0.2115	0.116584	0.0391743		237.8	0.735576	0.512528	0.315651	0.178232	0.119766	0.0681901	0.0342079
	3.96708	30.9153		3.96833	4.6525			238	0.610019	0.485956	0.3912	0.313414	0.211467	0.116823	0.0393392		238	0.734964	0.512405	0.315016	0.17793	0.119588	0.0682744	0.0343268
	3.97042	30.602		3.97167	5.05114			238.2	0.610109	0.486126	0.391205	0.313179	0.211373	0.116804	0.0396853		238.2	0.734902	0.512626	0.315018	0.177538	0.119586	0.0683586	0.0340339
	3.97375	30.2815		3.975	5.47171			238.4	0.610258	0.486315	0.391363	0.313091	0.21132	0.116871	0.0397561		238.4	0.735112	0.513305	0.314936	0.177524	0.119521	0.0679664	0.0338328
	3.97708	29.953		3.97833	5.91517			238.6	0.609777	0.486288	0.39158	0.313232	0.211264	0.11703	0.0402735		238.6	0.735099	0.513975	0.314803	0.177294	0.119747	0.0677698	0.034058
	3.98042	29.6183		3.98167	6.38151			238.8	0.61013	0.486558	0.391932	0.313153	0.211371	0.117242	0.0407506		238.8	0.735309	0.514704	0.314549	0.177621	0.119865	0.0676693	0.0336877
	3.98375	29.2783		3.985	6.87075			239	0.610185	0.486781	0.392113	0.31269	0.211084	0.116863	0.0406818		239	0.735276	0.514782	0.314525	0.177665	0.120075	0.0675077	0.0332324
	3.98708	28.935		3.98833	7.38239			239.2	0.609773	0.486676	0.392194	0.312405	0.210393	0.117037	0.0408712		239.2	0.735003	0.514974	0.314156	0.176588	0.119844	0.0676307	0.0333835
	3.99042	28.5878		3.99167	7.91693			239.4	0.609777	0.486356	0.392345	0.312296	0.209852	0.116889	0.0412304		239.4	0.734776	0.515072	0.314602	0.176782	0.119687	0.0677357	0.0334462
	3.99375	28.2369		3.995	8.47387			239.6	0.609894	0.486233	0.391891	0.311619	0.209151	0.117079	0.0412312		239.6	0.734599	0.515065	0.314289	0.176884	0.119421	0.0675673	0.0334117
	3.99708	27.8821		3.99833	9.05275			239.8	0.610192	0.486625	0.391978	0.311823	0.209237	0.117399	0.0417458		239.8	0.73486	0.515311	0.315	0.177622	0.119656	0.0681433	0.0340158
	4.00042	27.524		4.00167	9.65357			240	0.609922	0.486705	0.391477	0.311865	0.209332	0.117521	0.0416405		240	0.735128	0.515306	0.315512	0.177944	0.119368	0.0684685	0.034425
	4.00375	27.164		4.005	10.2763			240.2	0.610526	0.48682	0.391676	0.312074	0.209536	0.117958	0.0415809		240.2	0.735781	0.515208	0.316592	0.178351	0.119558	0.0691149	0.0350263
	4.00708	26.8016		4.00833	10.921			240.4	0.610387	0.487175	0.391871	0.312357	0.209805	0.117796	0.0415059		240.4	0.736206	0.515072	0.317151	0.177948	0.119558	0.0695741	0.0356198
	4.01042	26.4373		4.01167	11.5848			240.6	0.609959	0.487734	0.391923	0.312621	0.209905	0.117835	0.0419738		240.6	0.736602	0.51533	0.317557	0.178248	0.119983	0.0697481	0.0359703
	4.01375	26.072		4.015	12.2662			240.8	0.609555	0.487881	0.391835	0.312949	0.210045	0.117934	0.0416279		240.8	0.73721	0.515385	0.317955	0.178589	0.120185	0.0696855	0.0360043
	4.01708	25.7063		4.01833	12.9647			241	0.609664	0.488391	0.391658	0.313034	0.210206	0.117819	0.0409362		241	0.737537	0.51517	0.318487	0.178446	0.12033	0.0696959	0.0361547
	4.02042	25.3391		4.02167	13.6814			241.2	0.609555	0.488831	0.391383	0.31276	0.210702	0.11775	0.040871		241.2	0.737996	0.515287	0.318644	0.178448	0.120177	0.0697666	0.0357832
	4.02375	24.971		4.025	14.4124			241.4	0.609707	0.489214	0.391512	0.313397	0.211062	0.117603	0.0406473		241.4	0.738264	0.515585	0.319258	0.178529	0.12019	0.0700681	0.0352999
	4.02708	24.6024		4.02833	15.1572			241.6	0.610164	0.489624	0.391716	0.314036	0.211452	0.117303	0.0407651		241.6	0.738642	0.515637	0.319575	0.178951	0.120379	0.070469	0.0353568
	4.03042	24.2348		4.03167	15.9154			241.8	0.609967	0.489505	0.392099	0.314098	0.211803	0.117196	0.0404732		241.8	0.738346	0.515071	0.319166	0.178675	0.120002	0.06974	0.0355212
	4.03375	23.8695		4.035	16.6855			242	0.609798	0.489117	0.392061	0.314386	0.211915	0.117069	0.0403962		242	0.73767	0.515223	0.318422	0.178256	0.119696	0.0693753	0.0347411
	4.03708	23.5052		4.03833	17.4637			242.2	0.609941	0.489215	0.39193	0.314572	0.211923	0.116801	0.0406647		242.2	0.737327	0.515037	0.318167	0.178074	0.119204	0.0690569	0.0341268
	4.04042	23.1409		4.04167	18.2476			242.4	0.609953	0.488735	0.391855	0.314644	0.211801	0.116334	0.0400361		242.4	0.737171	0.515526	0.317759	0.178065	0.118826	0.0684774	0.0339774
	4.04375	22.778		4.045	19.0363			242.6	0.610775	0.488748	0.392271	0.314863	0.212297	0.116961	0.0406401		242.6	0.737298	0.515845	0.31747	0.177782	0.119008	0.0683588	0.0337954
	4.04708	22.4161		4.04833	19.8264			242.8	0.611464	0.489267	0.392285	0.31479	0.212725	0.117066	0.0410218		242.8	0.737137	0.516008	0.317273	0.177922	0.119078	0.0682513	0.0334865
	4.05042	22.0561		4.05167	20.6161			243	0.611646	0.489006	0.3927	0.314904	0.212724	0.117267	0.0407995		243	0.737567	0.516409	0.317626	0.178487	0.119308	0.0683634	0.0334389
	4.05375	21.699		4.055	21.4038			243.2	0.611853	0.488576	0.392715	0.315275	0.212659	0.117704	0.0412452		243.2	0.73711	0.515953	0.316571	0.178049	0.118423	0.0677925	0.0331773
	4.05708	21.3432		4.05833	22.1868			243.4	0.612166	0.487922	0.392759	0.315126	0.212311	0.11791	0.0415123		243.4	0.737309	0.515696	0.316578	0.178263	0.11828	0.0673677	0.0328305
	4.06042	20.9904		4.06167	22.9621			243.6	0.612683	0.487974	0.39259	0.315059	0.212335	0.11838	0.0414541		243.6	0.738039	0.516065	0.316335	0.17835	0.11846	0.0675425	0.0332278
	4.06375	20.6404		4.065	23.7265			243.8	0.612636	0.488012	0.392892	0.315668	0.212813	0.118861	0.0416582		243.8	0.738169	0.515979	0.31705	0.178383	0.118265	0.0677977	0.0336721
	4.06708	20.2932		4.06833	24.4784			244	0.612592	0.488178	0.392481	0.316094	0.212666	0.118837	0.0415238		244	0.738464	0.515832	0.316985	0.178437	0.118555	0.0678584	0.0337504
	4.07042	19.9485		4.07167	25.2147			244.2	0.613187	0.488803	0.393037	0.31675	0.212857	0.119562	0.0421451		244.2	0.739038	0.516475	0.317576	0.178819	0.119526	0.0683002	0.0343472
	4.07375	19.6056		4.075	25.9323			244.4	0.612734	0.489004	0.392875	0.316861	0.212762	0.119676	0.0416643		244.4	0.739393	0.51713	0.317871	0.178692	0.119895	0.0684671	0.0345607
	4.07708	19.2661		4.07833	26.6299			244.6	0.612301	0.489015	0.392904	0.316946	0.212684	0.119569	0.0415919		244.6	0.739906	0.517638	0.318297	0.17883	0.120556	0.0681725	0.0349654
	4.08042	18.9295		4.08167	27.3051			244.8	0.61242	0.48914	0.393286	0.316865	0.212666	0.11977	0.0410888		244.8	0.740761	0.517836	0.3188	0.178991	0.120775	0.068412	0.0351438
	4.08375	18.5962		4.085	27.9584			245	0.612744	0.489779	0.393671	0.317301	0.212849	0.119881	0.041305		245	0.74171	0.518285	0.319578	0.179596	0.121339	0.0686396	0.0355491
	4.08708	18.2662		4.08833	28.5864			245.2	0.612995	0.489933	0.394315	0.317917	0.213362	0.120189	0.0417245		245.2	0.741914	0.518543	0.31964	0.179967	0.121498	0.0687847	0.0353705
	4.09042	17.94		4.09167	29.1867			245.4	0.613058	0.490115	0.394328	0.31818	0.213314	0.120026	0.041451		245.4	0.742596	0.519211	0.320367	0.180261	0.121916	0.0692759	0.0356389
	4.09375	17.6172		4.095	29.7566			245.6	0.613461	0.490555	0.394865	0.31859	0.213494	0.120459	0.0415536		245.6	0.742919	0.519106	0.320046	0.180199	0.121596	0.0693779	0.0354291
	4.09708	17.2987		4.09833	30.2944			245.8	0.613187	0.490375	0.394822	0.31852	0.213271	0.119934	0.041353		245.8	0.74245	0.518454	0.319573	0.179547	0.120783	0.0685511	0.0353009
	4.10042	16.9849		4.10167	30.798			246	0.613343	0.490493	0.394605	0.318451	0.212838	0.119665	0.0410691		246	0.742526	0.519012	0.319639	0.179602	0.121045	0.0684324	0.0352014
	4.10375	16.6764		4.105	31.2643			246.2	0.61369	0.490681	0.394481	0.317983	0.21275	0.119224	0.0413282		246.2	0.742496	0.51911	0.319532	0.179377	0.120267	0.0683818	0.0352386
	4.10708	16.3717		4.10833	31.692			246.4	0.613882	0.49046	0.394498	0.318036	0.212794	0.118682	0.0413977		246.4	0.742933	0.51975	0.3196	0.179373	0.120112	0.0683302	0.0351013
	4.11042	16.0708		4.11167	32.0811			246.6	0.61388	0.490098	0.394259	0.317346	0.212793	0.118758	0.0416749		246.6	0.742961	0.520026	0.319577	0.179117	0.120443	0.0684735	0.0345368
	4.11375	15.7723		4.115	32.4316			246.8	0.61363	0.489516	0.393417	0.31676	0.2127	0.118048	0.0414686		246.8	0.743143	0.519883	0.319631	0.179251	0.120436	0.068379	0.0344695
	4.11708	15.4762		4.11833	32.7411			247	0.613716	0.489082	0.393529	0.316403	0.212556	0.117983	0.041052		247	0.743594	0.520554	0.3199	0.179572	0.120609	0.0686624	0.0348502
	4.12042	15.1825		4.12167	33.0081			247.2	0.613877	0.488928	0.393588	0.316024	0.212553	0.11761	0.041343		247.2	0.743248	0.519983	0.318778	0.178968	0.119859	0.0680387	0.0344703
	4.12375	14.8916		4.125	33.2322			247.4	0.614102	0.488712	0.393829	0.315538	0.212414	0.117636	0.041462		247.4	0.743611	0.520485	0.319114	0.179044	0.120095	0.0681258	0.0343917
	4.12708	14.6036		4.12833	33.4139			247.6	0.614312	0.48899	0.394138	0.315617	0.212969	0.117823	0.0416827		247.6	0.743331	0.520637	0.319305	0.178932	0.120167	0.0680583	0.0340879
	4.13042	14.3185		4.13167	33.5526			247.8	0.614514	0.48913	0.394433	0.315772	0.213416	0.118158	0.0417501		247.8	0.742432	0.520196	0.31896	0.178437	0.119732	0.0681018	0.0338438
	4.13375	14.0381		4.135	33.6485			248	0.614292	0.489511	0.394317	0.315165	0.213422	0.11806	0.0417778		248	0.742522	0.5205	0.318718	0.178669	0.12005	0.0683341	0.0336851
	4.13708	13.762		4.13833	33.7033			248.2	0.614806	0.489719	0.395212	0.315347	0.213915	0.11913	0.0423709		248.2	0.742742	0.521097	0.319352	0.179027	0.120241	0.0687915	0.0341198
	4.14042	13.4921		4.14167	33.7167			248.4	0.615296	0.489843	0.39554	0.315192	0.21427	0.119477	0.0421661		248.4	0.742896	0.521058	0.319105	0.179085	0.119959	0.0686747	0.0338862
	4.14375	13.227		4.145	33.6909			248.6	0.61521	0.489748	0.395989	0.314777	0.214428	0.119563	0.042265		248.6	0.742865	0.52109	0.318932	0.179093	0.119761	0.0684991	0.0340257
	4.14708	12.9662		4.14833	33.6256			248.8	0.615606	0.490482	0.396887	0.314953	0.214933	0.120267	0.0427155		248.8	0.742924	0.521072	0.318927	0.179306	0.119501	0.0687514	0.0344043
	4.15042	12.7091		4.15167	33.5221			249	0.615752	0.490481	0.397034	0.315273	0.215406	0.120423	0.0427385		249	0.743264	0.521227	0.319319	0.179897	0.119453	0.0688983	0.0346647
	4.15375	12.4559		4.155	33.3815			249.2	0.616	0.490338	0.397183	0.315159	0.215541	0.121199	0.0426768		249.2	0.742978	0.521127	0.318793	0.179553	0.118996	0.0685193	0.0343821
	4.15708	12.2061		4.15833	33.2041			249.4	0.616305	0.49057	0.396884	0.31521	0.215406	0.121712	0.0428807		249.4	0.743395	0.521115	0.319056	0.179406	0.118765	0.0684733	0.0346412
	4.16042	11.9596		4.16167	32.9905			249.6	0.616471	0.490829	0.397573	0.315695	0.21561	0.122182	0.0431414		249.6	0.743315	0.520776	0.318928	0.179474	0.118609	0.0683897	0.0347944
	4.16375	11.7164		4.165	32.7411			249.8	0.616388	0.490676	0.397106	0.315672	0.21527	0.121736	0.0428602		249.8	0.743507	0.520743	0.319237	0.179559	0.118404	0.0680001	0.0352895
	4.16708	11.4775		4.16833	32.4583			250	0.615738	0.490946	0.396998	0.315367	0.214737	0.121552	0.0423981		250	0.744064	0.521097	0.319487	0.179896	0.11868	0.0679652	0.0355037
	4.17042	11.2433		4.17167	32.1436			250.2	0.61529	0.49078	0.397008	0.315197	0.214428	0.121396	0.0425775		250.2	0.744075	0.521112	0.31959	0.179689	0.118314	0.0682032	0.0352958
	4.17375	11.0135		4.175	31.7984			250.4	0.614572	0.490031	0.39642	0.315244	0.213896	0.12094	0.0422453		250.4	0.744831	0.521347	0.320127	0.180085	0.119116	0.0686937	0.0355925
	4.17708	10.787		4.17833	31.4236			250.6	0.614397	0.490055	0.396253	0.315318	0.213749	0.121199	0.0424147		250.6	0.745233	0.521316	0.320288	0.180131	0.119509	0.0690624	0.0355406
	4.18042	10.5639		4.18167	31.0206			250.8	0.614931	0.490125	0.395554	0.316122	0.213929	0.120998	0.0424789		250.8	0.745676	0.521327	0.320855	0.179928	0.119817	0.069058	0.0358563
	4.18375	10.344		4.185	30.5939			251	0.614589	0.490526	0.395072	0.316374	0.213986	0.120808	0.0421532		251	0.746102	0.521907	0.321653	0.180293	0.120405	0.0696239	0.036166
	4.18708	10.128		4.18833	30.1437			251.2	0.614574	0.490989	0.395379	0.317019	0.214162	0.120707	0.0428967		251.2	0.746491	0.521916	0.321938	0.180067	0.120842	0.0695322	0.0358606
	4.19042	9.91535		4.19167	29.6712			251.4	0.614669	0.491323	0.39544	0.317658	0.214281	0.120875	0.0432461		251.4	0.746751	0.522274	0.32281	0.180045	0.121125	0.0696963	0.0356191
	4.19375	9.7065		4.195	29.1781			251.6	0.61478	0.491562	0.395243	0.318096	0.214349	0.120802	0.0427872		251.6	0.746794	0.522475	0.323447	0.179902	0.121342	0.0697839	0.0355401
	4.19708	9.50146		4.19833	28.6665			251.8	0.614958	0.492047	0.395195	0.318383	0.214628	0.120953	0.0429664		251.8	0.747504	0.522797	0.323567	0.180102	0.121406	0.0701136	0.03546
	4.20042	9.30071		4.20167	28.1386			252	0.614946	0.492302	0.394786	0.318493	0.214705	0.121063	0.0430093		252	0.747934	0.523183	0.324093	0.18022	0.121454	0.0701977	0.0353131
	4.20375	9.10473		4.205	27.5955			252.2	0.615636	0.49235	0.394744	0.318845	0.214561	0.121369	0.0430678		252.2	0.748236	0.523682	0.324412	0.180577	0.121795	0.0706659	0.0354061
	4.20708	8.91399		4.20833	27.04			252.4	0.615947	0.492571	0.394574	0.318865	0.214574	0.12119	0.0428579		252.4	0.7487	0.524409	0.323876	0.181006	0.121857	0.070867	0.0353016
	4.21042	8.7266		4.21167	26.4759			252.6	0.616002	0.492405	0.394376	0.318562	0.214653	0.120926	0.0425374		252.6	0.748744	0.524867	0.324066	0.180897	0.122217	0.0709684	0.0351407
	4.21375	8.54301		4.215	25.9047			252.8	0.616174	0.492695	0.394546	0.318641	0.21494	0.121207	0.0427314		252.8	0.748957	0.525402	0.324214	0.181052	0.122359	0.0711337	0.0353256
	4.21708	8.36325		4.21833	25.3272			253	0.616334	0.492099	0.39426	0.318514	0.214804	0.120896	0.042104		253	0.749291	0.525728	0.324061	0.181112	0.122449	0.0709726	0.034855
	4.22042	8.18634		4.22167	24.745			253.2	0.617067	0.492835	0.395326	0.318623	0.215075	0.121695	0.0423729		253.2	0.749084	0.526045	0.323603	0.180938	0.122016	0.0699729	0.0345399
	4.22375	8.01134		4.225	24.1594			253.4	0.617616	0.493053	0.395453	0.318767	0.21522	0.12147	0.0423019		253.4	0.749493	0.526325	0.323676	0.181178	0.122204	0.0702827	0.0346831
	4.22708	7.83968		4.22833	23.571			253.6	0.617714	0.493483	0.396219	0.318835	0.215628	0.121325	0.0421713		253.6	0.749189	0.526397	0.323467	0.181274	0.122187	0.0705279	0.0343882
	4.23042	7.67231		4.23167	22.9788			253.8	0.618112	0.493594	0.396426	0.318235	0.215489	0.121121	0.0417304		253.8	0.749008	0.526413	0.322724	0.180885	0.12187	0.0701006	0.0334162
	4.23375	7.50828		4.235	22.3856			254	0.61786	0.493457	0.396727	0.317419	0.214961	0.1213	0.0409468		254	0.749059	0.526614	0.322782	0.181192	0.122224	0.0700619	0.0331402
	4.23708	7.34806		4.23833	21.7934			254.2	0.61813	0.493465	0.397392	0.317357	0.215168	0.121504	0.0411245		254.2	0.748906	0.526364	0.322626	0.181401	0.122142	0.0698059	0.0327709
	4.24042	7.19261		4.24167	21.204			254.4	0.618634	0.493558	0.397241	0.317368	0.215418	0.121611	0.0411205		254.4	0.748802	0.525611	0.322125	0.181031	0.121914	0.069837	0.0327377
	4.24375	7.0405		4.245	20.618			254.6	0.619237	0.49368	0.397429	0.317827	0.215918	0.121491	0.0412951		254.6	0.748943	0.525059	0.322003	0.181294	0.121639	0.0697185	0.0325301
	4.24708	6.8922		4.24833	20.0381			254.8	0.619664	0.494073	0.397236	0.317939	0.216333	0.12147	0.0411512		254.8	0.749243	0.525038	0.32218	0.181529	0.122239	0.0701238	0.0326657
	4.25042	6.74677		4.25167	19.4645			255	0.619461	0.494515	0.397406	0.317623	0.216374	0.1213	0.0411346		255	0.74997	0.524979	0.322238	0.182043	0.122533	0.0703292	0.0332054
	4.25375	6.60563		4.255	18.8975			255.2	0.61987	0.494935	0.39817	0.318042	0.216646	0.121721	0.0417168		255.2	0.750178	0.524925	0.322495	0.182085	0.122883	0.070504	0.03363
	4.25708	6.4683		4.25833	18.3368			255.4	0.620084	0.495051	0.398017	0.318263	0.216733	0.121911	0.0416593		255.4	0.75	0.524436	0.322417	0.181778	0.122444	0.0704727	0.0340225
	4.26042	6.3343		4.26167	17.7851			255.6	0.620287	0.494993	0.397708	0.318051	0.216405	0.121612	0.0414989		255.6	0.749934	0.524446	0.32229	0.182061	0.122419	0.0706004	0.0343208
	4.26375	6.20317		4.265	17.2415			255.8	0.620326	0.494858	0.397637	0.317904	0.216828	0.121583	0.0419966		255.8	0.750285	0.524394	0.322232	0.182297	0.122504	0.0708814	0.0346249
	4.26708	6.07491		4.26833	16.7074			256	0.620186	0.494286	0.397418	0.318031	0.216713	0.121592	0.0419723		256	0.75039	0.525121	0.322744	0.182846	0.123016	0.0713353	0.0352895
	4.27042	5.95045		4.27167	16.1838			256.2	0.619845	0.494095	0.397574	0.317556	0.216354	0.121499	0.0418963		256.2	0.751313	0.526108	0.323174	0.183722	0.123899	0.0720081	0.0360978
	4.27375	5.82886		4.275	15.6717			256.4	0.619765	0.493669	0.39753	0.317419	0.216303	0.121406	0.0416325		256.4	0.751951	0.526496	0.32346	0.183833	0.123964	0.0719041	0.0364785
	4.27708	5.71012		4.27833	15.172			256.6	0.620362	0.494222	0.398051	0.317548	0.216788	0.121874	0.0423078		256.6	0.751855	0.526558	0.323639	0.183853	0.124002	0.0716728	0.0365716
	4.28042	5.59473		4.28167	14.6832			256.8	0.620215	0.494226	0.39824	0.317222	0.216676	0.122287	0.0428653		256.8	0.752338	0.527428	0.32411	0.184326	0.124274	0.0718227	0.0371127
	4.28375	5.48267		4.285	14.2064			257	0.620336	0.494408	0.398361	0.317759	0.216618	0.122189	0.0430438		257	0.752636	0.527983	0.324294	0.184639	0.124687	0.0719137	0.0374077
	4.28708	5.37348		4.28833	13.742			257.2	0.620634	0.495053	0.398819	0.318097	0.217107	0.122908	0.0435314		257.2	0.752506	0.52843	0.324405	0.184527	0.124362	0.0715725	0.0368885
	4.29042	5.26619		4.29167	13.2885			257.4	0.620488	0.495041	0.398594	0.318364	0.21699	0.123012	0.0437477		257.4	0.753297	0.528977	0.324998	0.184996	0.124511	0.0725845	0.036654
	4.29375	5.16129		4.295	12.8469			257.6	0.6205	0.495601	0.398967	0.318541	0.2168	0.123057	0.0439559		257.6	0.753452	0.528915	0.325169	0.184677	0.123936	0.0726194	0.0360662
	4.29708	5.05877		4.29833	12.4187			257.8	0.620648	0.495718	0.398884	0.318208	0.216635	0.123132	0.0438956		257.8	0.753968	0.529259	0.325268	0.184759	0.123822	0.0725848	0.0356237
	4.30042	4.95958		4.30167	12.0034			258	0.620055	0.495531	0.398419	0.318365	0.216303	0.123257	0.0438385		258	0.754443	0.529164	0.325719	0.184567	0.123906	0.0727066	0.0357592
	4.30375	4.86231		4.305	11.6			258.2	0.620531	0.495998	0.398991	0.318985	0.216909	0.123641	0.0442275		258.2	0.754736	0.529039	0.326008	0.184779	0.12384	0.0728078	0.0361471
	4.30708	4.76742		4.30833	11.2081			258.4	0.620757	0.496218	0.398362	0.319068	0.216765	0.123663	0.0436007		258.4	0.755205	0.52885	0.326048	0.184391	0.124035	0.0729868	0.0360069
	4.31042	4.67539		4.31167	10.829			258.6	0.62049	0.496121	0.398281	0.319235	0.216896	0.123315	0.043323		258.6	0.755645	0.528931	0.326495	0.184773	0.124071	0.0733281	0.03569
	4.31375	4.58622		4.315	10.4613			258.8	0.620489	0.496902	0.398596	0.319626	0.217166	0.123432	0.0432638		258.8	0.756065	0.528806	0.326647	0.185001	0.124353	0.0732702	0.0354669
	4.31708	4.49896		4.31833	10.1051			259	0.620602	0.497089	0.398636	0.320215	0.217637	0.12365	0.0433338		259	0.756177	0.528575	0.326422	0.18473	0.124012	0.072745	0.0352892
	4.32042	4.41408		4.32167	9.76133			259.2	0.620755	0.496801	0.398445	0.3203	0.217544	0.123708	0.0431498		259.2	0.755499	0.528523	0.326209	0.184161	0.123696	0.0726027	0.0348277
	4.32375	4.33111		4.325	9.43041			259.4	0.620475	0.496326	0.398312	0.320361	0.217589	0.123645	0.0428029		259.4	0.754543	0.528008	0.325277	0.183439	0.123187	0.0721195	0.0344118
	4.32708	4.25196		4.32833	9.11284			259.6	0.620613	0.49623	0.398527	0.320848	0.217688	0.12348	0.0429891		259.6	0.754491	0.52791	0.324967	0.183217	0.123119	0.0718969	0.0338912
	4.33042	4.17614		4.33167	8.80623			259.8	0.620478	0.495782	0.398454	0.321062	0.217717	0.123216	0.0425661		259.8	0.754116	0.527542	0.324623	0.182651	0.122613	0.0713549	0.0336106
	4.33375	4.10271		4.335	8.51059			260	0.620278	0.495647	0.398602	0.321304	0.218085	0.123329	0.0421898		260	0.754106	0.527944	0.324917	0.182578	0.122447	0.0709009	0.0335765
	4.33708	4.03023		4.33833	8.22496			260.2	0.620762	0.495883	0.399321	0.321332	0.218756	0.123632	0.0424712		260.2	0.753811	0.527282	0.324745	0.181807	0.121911	0.0701182	0.0331049
	4.34042	3.95918		4.34167	7.94935			260.4	0.621488	0.496062	0.399721	0.32176	0.219279	0.12394	0.0426224		260.4	0.753614	0.527047	0.324755	0.181577	0.121704	0.0697886	0.0327326
	4.34375	3.88908		4.345	7.68328			260.6	0.622022	0.496523	0.400153	0.322113	0.219946	0.12436	0.0432979		260.6	0.753688	0.5273	0.324577	0.181741	0.121943	0.0699891	0.0329378
	4.34708	3.8209		4.34833	7.42626			260.8	0.622347	0.49636	0.400071	0.322274	0.220315	0.12454	0.0434841		260.8	0.754051	0.527644	0.325177	0.18197	0.122519	0.0701515	0.0333788
	4.35042	3.75414		4.35167	7.18021			261	0.622348	0.496133	0.39975	0.322195	0.220341	0.124615	0.0434344		261	0.75359	0.527514	0.325022	0.181469	0.122348	0.0698505	0.033533
	4.35375	3.69024		4.355	6.94513			261.2	0.622631	0.496048	0.399741	0.321914	0.220487	0.125198	0.0433462		261.2	0.753592	0.527535	0.324776	0.181103	0.121717	0.0693909	0.0334097
	4.35708	3.62825		4.35833	6.71911			261.4	0.622818	0.496143	0.399822	0.321925	0.220367	0.124949	0.043693		261.4	0.754652	0.528034	0.325442	0.18194	0.122056	0.0700715	0.0344117
	4.36042	3.56817		4.36167	6.5012			261.6	0.623641	0.496642	0.399804	0.321635	0.220513	0.125093	0.0440094		261.6	0.754858	0.528173	0.325423	0.181876	0.122186	0.0704185	0.0348104
	4.36375	3.51		4.365	6.29187			261.8	0.623691	0.496512	0.399489	0.320832	0.220441	0.125334	0.0442457		261.8	0.755745	0.529234	0.325893	0.182225	0.122906	0.0712069	0.035723
	4.36708	3.4523		4.36833	6.09112			262	0.623456	0.496123	0.399166	0.320516	0.219765	0.124956	0.0438113		262	0.756204	0.529768	0.326498	0.182484	0.123601	0.0714931	0.0368655
	4.37042	3.39508		4.37167	5.898			262.2	0.623947	0.496202	0.399252	0.320033	0.219782	0.125056	0.0432364		262.2	0.75697	0.53032	0.327347	0.183258	0.12405	0.0720827	0.0377509
	4.37375	3.33881		4.375	5.71203			262.4	0.623792	0.4961	0.398774	0.319697	0.21925	0.12446	0.0430515		262.4	0.7575	0.530744	0.327976	0.183812	0.124445	0.0725072	0.0377427
	4.37708	3.28445		4.37833	5.53465			262.6	0.623589	0.496179	0.399227	0.319546	0.219191	0.124091	0.0432736		262.6	0.757547	0.530999	0.328636	0.184226	0.124614	0.0731307	0.0376766
	4.38042	3.23153		4.38167	5.36585			262.8	0.623979	0.496377	0.399439	0.319482	0.218836	0.123979	0.0431644		262.8	0.757912	0.531293	0.328935	0.184513	0.124914	0.0729836	0.0379042
	4.38375	3.1805		4.385	5.20325			263	0.623948	0.496345	0.398959	0.318869	0.218349	0.124224	0.0428212		263	0.758096	0.531526	0.328995	0.184429	0.125213	0.0734085	0.0382992
	4.38708	3.13044		4.38833	5.04637			263.2	0.623276	0.49604	0.398669	0.317832	0.217555	0.123564	0.0423089		263.2	0.758246	0.532218	0.32907	0.184369	0.125714	0.0737276	0.0383354
	4.39042	3.0818		4.39167	4.89378			263.4	0.623075	0.496081	0.398673	0.318145	0.217449	0.123405	0.0419201		263.4	0.758421	0.53227	0.32892	0.184028	0.126047	0.0736149	0.0387033
	4.39375	3.03411		4.395	4.74691			263.6	0.622948	0.496277	0.399087	0.318542	0.217255	0.123305	0.0422247		263.6	0.758959	0.532201	0.329039	0.183736	0.125915	0.0736674	0.038309
	4.39708	2.98738		4.39833	4.60529			263.8	0.623369	0.496371	0.398535	0.318364	0.217374	0.122946	0.0421334		263.8	0.758569	0.53184	0.328663	0.183306	0.125161	0.073285	0.0375781
	4.40042	2.94161		4.40167	4.46939			264	0.62308	0.496657	0.399058	0.318557	0.218118	0.123569	0.0426405		264	0.758811	0.532219	0.328518	0.182818	0.124943	0.0729176	0.0371588
	4.40375	2.89679		4.405	4.33922			264.2	0.622977	0.496869	0.399286	0.318865	0.218265	0.123826	0.0429586		264.2	0.758666	0.531767	0.3284	0.182151	0.124823	0.0726216	0.0359912
	4.40708	2.85339		4.40833	4.21429			264.4	0.62322	0.496831	0.399344	0.31924	0.218352	0.123804	0.0428435		264.4	0.758915	0.53223	0.328647	0.182497	0.124919	0.073113	0.0356517
	4.41042	2.81096		4.41167	4.09508			264.6	0.623505	0.4971	0.39976	0.319704	0.219035	0.124282	0.0435884		264.6	0.759004	0.532217	0.328486	0.182113	0.124682	0.0734295	0.0356508
	4.41375	2.7709		4.415	3.98207			264.8	0.623827	0.497262	0.400218	0.320161	0.219769	0.124735	0.0440453		264.8	0.758952	0.532073	0.328672	0.182009	0.124498	0.0730844	0.0355982
	4.41708	2.73275		4.41833	3.87383			265	0.624033	0.497238	0.400071	0.319895	0.21981	0.125203	0.0445405		265	0.759082	0.532305	0.328574	0.18208	0.124217	0.0728422	0.0359363
	4.42042	2.69604		4.42167	3.76844			265.2	0.624561	0.497434	0.400212	0.320193	0.220521	0.125415	0.0446991		265.2	0.759465	0.532677	0.32866	0.182429	0.124012	0.0726499	0.0357719
	4.42375	2.66075		4.425	3.6664			265.4	0.624942	0.497774	0.40068	0.320198	0.220943	0.125946	0.0455415		265.4	0.760304	0.533553	0.329256	0.183585	0.124911	0.0733453	0.0361745
	4.42708	2.62594		4.42833	3.56817			265.6	0.625404	0.498227	0.400827	0.320216	0.221269	0.126126	0.0458805		265.6	0.760167	0.533703	0.328929	0.183441	0.124664	0.073341	0.0357673
	4.43042	2.59113		4.43167	3.47424			265.8	0.625698	0.498419	0.40133	0.320658	0.221484	0.126227	0.0459697		265.8	0.76066	0.534351	0.329144	0.18395	0.124817	0.0735675	0.0360685
	4.43375	2.55585		4.435	3.38411			266	0.626472	0.498505	0.401767	0.321371	0.221591	0.126271	0.0460311		266	0.760806	0.534432	0.329088	0.184495	0.124856	0.073521	0.0364974
	4.43708	2.51913		4.43833	3.29685			266.2	0.627203	0.498839	0.401897	0.321274	0.221879	0.126514	0.0464598		266.2	0.761183	0.534347	0.328832	0.184657	0.124564	0.0736732	0.0363679
	4.44042	2.48289		4.44167	3.21293			266.4	0.627529	0.499199	0.402183	0.321456	0.222159	0.12677	0.046602		266.4	0.761027	0.533965	0.329171	0.184945	0.12427	0.0733296	0.0358176
	4.44375	2.44665		4.445	3.13425			266.6	0.627388	0.499092	0.402312	0.321257	0.221939	0.126807	0.0461197		266.6	0.761194	0.534016	0.329253	0.184479	0.124299	0.0734464	0.0357486
	4.44708	2.41232		4.44833	3.05939			266.8	0.62775	0.499477	0.402476	0.321442	0.222208	0.127102	0.0458354		266.8	0.761651	0.533895	0.329301	0.18474	0.124548	0.0731565	0.0357385
	4.45042	2.37989		4.45167	2.98595			267	0.62714	0.499639	0.402333	0.320773	0.222208	0.126526	0.0450618		267	0.762124	0.534129	0.329492	0.184761	0.12474	0.0733906	0.0361922
	4.45375	2.3489		4.455	2.91491			267.2	0.626742	0.499423	0.402383	0.320553	0.221888	0.125927	0.044533		267.2	0.76226	0.534163	0.329402	0.184926	0.124738	0.0730849	0.036244
	4.45708	2.31934		4.45833	2.84767			267.4	0.626457	0.499154	0.402034	0.320502	0.221597	0.125408	0.0440255		267.4	0.762262	0.533992	0.328988	0.18479	0.124694	0.0727591	0.0361524
	4.46042	2.28977		4.46167	2.7833			267.6	0.626312	0.498925	0.402214	0.320578	0.221721	0.125378	0.0443414		267.6	0.762678	0.534156	0.329023	0.184814	0.124451	0.0729678	0.0358184
	4.46375	2.26164		4.465	2.72036			267.8	0.62667	0.499281	0.40178	0.320675	0.222072	0.125203	0.0445128		267.8	0.7623	0.533715	0.328791	0.184648	0.123909	0.0725381	0.0354583
	4.46708	2.23351		4.46833	2.65837			268	0.625923	0.499038	0.401656	0.320766	0.221987	0.125178	0.0441438		268	0.762062	0.533526	0.328732	0.184548	0.123721	0.0723794	0.0353829
	4.47042	2.20537		4.47167	2.59876			268.2	0.625592	0.499112	0.401456	0.320778	0.221499	0.125103	0.0436934		268.2	0.76165	0.533263	0.329066	0.184669	0.123611	0.0725189	0.0347894
	4.47375	2.17772		4.475	2.54059			268.4	0.625782	0.499131	0.401718	0.320973	0.221483	0.125131	0.0437675		268.4	0.761926	0.533335	0.329226	0.185038	0.123624	0.0731409	0.0350393
	4.47708	2.15101		4.47833	2.48337			268.6	0.625656	0.499604	0.401747	0.321337	0.221677	0.12556	0.0440557		268.6	0.761799	0.533251	0.329176	0.184628	0.12351	0.0729439	0.0352965
	4.48042	2.12431		4.48167	2.4271			268.8	0.625959	0.499781	0.401661	0.321898	0.221948	0.125903	0.0441896		268.8	0.761886	0.53363	0.329312	0.184641	0.123559	0.0728642	0.0357101
	4.48375	2.09713		4.485	2.37417			269	0.626549	0.500039	0.401649	0.322142	0.22219	0.126283	0.0449594		269	0.761608	0.533786	0.329289	0.184392	0.123464	0.0727501	0.0357845
	4.48708	2.06995		4.48833	2.32506			269.2	0.626856	0.500422	0.401956	0.322244	0.222487	0.126545	0.0451489		269.2	0.761968	0.53424	0.33007	0.184244	0.123878	0.0727531	0.0360969
	4.49042	2.04468		4.49167	2.27737			269.4	0.627307	0.501186	0.402659	0.322776	0.222506	0.127454	0.0461547		269.4	0.762143	0.534546	0.329994	0.183916	0.123953	0.0725982	0.0360678
	4.49375	2.02036		4.495	2.23112			269.6	0.627785	0.501326	0.402909	0.32344	0.222774	0.127465	0.0464886		269.6	0.761745	0.534187	0.329089	0.183163	0.123153	0.0722794	0.0355292
	4.49708	1.99699		4.49833	2.1863			269.8	0.628095	0.501187	0.402968	0.323482	0.222503	0.127872	0.0466612		269.8	0.761978	0.534841	0.32947	0.183501	0.123427	0.072662	0.0361246
	4.50042	1.97363		4.50167	2.14291			270	0.628449	0.501068	0.402987	0.323434	0.222212	0.127962	0.0468712		270	0.761989	0.534508	0.329369	0.182978	0.123049	0.0726806	0.0359073
	4.50375	1.95026		4.505	2.09999			270.2	0.628373	0.50079	0.402501	0.322949	0.221893	0.128187	0.0464845		270.2	0.762197	0.534648	0.329596	0.182667	0.123091	0.0726751	0.0356699
	4.50708	1.92785		4.50833	2.05708			270.4	0.628524	0.500244	0.402383	0.322807	0.221795	0.128332	0.0459126		270.4	0.762305	0.534782	0.330359	0.182687	0.123106	0.0724625	0.0353261
	4.51042	1.90544		4.51167	2.01607			270.6	0.628302	0.499791	0.40232	0.322947	0.221434	0.12823	0.0454291		270.6	0.762849	0.535551	0.330754	0.18316	0.123838	0.0731081	0.0357252
	4.51375	1.8816		4.515	1.97744			270.8	0.628811	0.49987	0.402248	0.323044	0.221647	0.128044	0.0453384		270.8	0.763219	0.535464	0.330844	0.183864	0.123847	0.0730512	0.0353571
	4.51708	1.85823		4.51833	1.93977			271	0.628729	0.499586	0.402081	0.322615	0.221252	0.127324	0.0449247		271	0.764085	0.536123	0.331345	0.1843	0.123647	0.0735835	0.0358409
	4.52042	1.83535		4.52167	1.9021			271.2	0.629031	0.499461	0.402193	0.322993	0.221301	0.12771	0.0451407		271.2	0.764346	0.536288	0.33137	0.185181	0.123951	0.0740522	0.0359489
	4.52375	1.81341		4.525	1.86539			271.4	0.628418	0.499119	0.401642	0.32249	0.221119	0.127248	0.0447681		271.4	0.764703	0.536838	0.331434	0.185942	0.124275	0.0740912	0.0359326
	4.52708	1.79195		4.52833	1.83058			271.6	0.628702	0.499527	0.401947	0.322665	0.221257	0.12719	0.04477		271.6	0.765274	0.537156	0.33183	0.186139	0.124307	0.0740807	0.0362877
	4.53042	1.77097		4.53167	1.79768			271.8	0.628597	0.499618	0.401479	0.322169	0.220805	0.126986	0.0442325		271.8	0.765561	0.53686	0.331999	0.186316	0.124632	0.0740577	0.0363762
	4.53375	1.7519		4.535	1.76621			272	0.628398	0.499823	0.401352	0.321722	0.220594	0.12688	0.0435286		272	0.765807	0.53666	0.331599	0.186407	0.124564	0.0737893	0.0360671
	4.53708	1.73378		4.53833	1.73616			272.2	0.627981	0.500223	0.401642	0.321213	0.220595	0.127118	0.0433419		272.2	0.766165	0.536848	0.331386	0.18652	0.124679	0.0736796	0.0353814
	4.54042	1.71804		4.54167	1.70708			272.4	0.628215	0.500817	0.401686	0.321251	0.221271	0.127506	0.0435286		272.4	0.766551	0.536537	0.331025	0.18638	0.124991	0.0739912	0.0353394
	4.54375	1.70326		4.545	1.67894			272.6	0.628475	0.501382	0.402131	0.321714	0.221733	0.127667	0.0439367		272.6	0.76635	0.536158	0.330198	0.185866	0.1248	0.0736048	0.0352645
	4.54708	1.68848		4.54833	1.64986			272.8	0.628679	0.50168	0.402713	0.322045	0.222159	0.127708	0.0442751		272.8	0.766516	0.536131	0.329795	0.185655	0.125183	0.0734821	0.0354713
	4.55042	1.67322		4.55167	1.62077			273	0.628924	0.502183	0.403656	0.322229	0.222864	0.128041	0.0451549		273	0.766745	0.535901	0.329862	0.185563	0.125304	0.0729438	0.0355369
	4.55375	1.65606		4.555	1.59216			273.2	0.629126	0.502967	0.404544	0.322656	0.223342	0.128831	0.0460394		273.2	0.767471	0.536316	0.330305	0.185357	0.12562	0.0728083	0.0359728
	4.55708	1.63889		4.55833	1.56403			273.4	0.629048	0.503112	0.405302	0.323223	0.223896	0.129262	0.0468804		273.4	0.767041	0.536173	0.329876	0.184592	0.125086	0.0724248	0.0355143
	4.56042	1.62077		4.56167	1.53589			273.6	0.628648	0.502572	0.405712	0.323054	0.224078	0.128606	0.0467411		273.6	0.766949	0.536206	0.329787	0.184502	0.124889	0.0727581	0.0355797
	4.56375	1.60217		4.565	1.50919			273.8	0.628366	0.502804	0.405794	0.32268	0.22401	0.128696	0.0468682		273.8	0.767371	0.536554	0.330637	0.184763	0.125271	0.0732044	0.0361746
	4.56708	1.58405		4.56833	1.48296			274	0.628485	0.502733	0.405876	0.322685	0.224078	0.128648	0.0468285		274	0.767219	0.536381	0.33062	0.18423	0.124871	0.0729723	0.0356384
	4.57042	1.56689		4.57167	1.45626			274.2	0.62871	0.50233	0.405579	0.32228	0.223977	0.128826	0.0463581		274.2	0.767298	0.536645	0.33079	0.184177	0.125262	0.0726262	0.0358398
	4.57375	1.55115		4.575	1.42956			274.4	0.628636	0.501768	0.405228	0.321678	0.223338	0.128231	0.0459579		274.4	0.767546	0.536863	0.331235	0.184421	0.125436	0.0725781	0.0358627
	4.57708	1.53637		4.57833	1.40524			274.6	0.62896	0.502074	0.405208	0.322331	0.223628	0.128265	0.0462003		274.6	0.767773	0.537187	0.331481	0.184665	0.125713	0.0729251	0.0359165
	4.58042	1.52159		4.58167	1.38235			274.8	0.629753	0.501829	0.405066	0.322629	0.224084	0.128134	0.046528		274.8	0.768286	0.537632	0.332135	0.184783	0.125712	0.0737186	0.0361109
	4.58375	1.50824		4.585	1.35994			275	0.629963	0.501807	0.40487	0.322908	0.224087	0.128374	0.046272		275	0.768728	0.538364	0.33273	0.185416	0.125731	0.074566	0.0367315
	4.58708	1.49584		4.58833	1.33801			275.2	0.63002	0.50195	0.404504	0.323275	0.223733	0.128752	0.0459653		275.2	0.768145	0.538754	0.332933	0.185399	0.1259	0.0746143	0.0364563
	4.59042	1.48439		4.59167	1.31607			275.4	0.629669	0.501469	0.404055	0.322933	0.223194	0.128398	0.0453656		275.4	0.768216	0.539302	0.333457	0.185175	0.12598	0.0744291	0.0364423
	4.59375	1.47247		4.595	1.29509			275.6	0.63014	0.501599	0.403785	0.323067	0.223117	0.128394	0.0454569		275.6	0.768771	0.539784	0.333667	0.184996	0.126274	0.0744315	0.0366511
	4.59708	1.46151		4.59833	1.27316			275.8	0.629695	0.501031	0.403157	0.322739	0.222903	0.128386	0.0450568		275.8	0.768856	0.539914	0.333786	0.184971	0.126666	0.074744	0.0362992
	4.60042	1.45102		4.60167	1.25122			276	0.629516	0.501108	0.402929	0.322259	0.223195	0.128246	0.0448134		276	0.769309	0.539771	0.333182	0.185057	0.126189	0.0749083	0.0356316
	4.60375	1.44148		4.605	1.22881			276.2	0.629833	0.501178	0.40283	0.32215	0.223663	0.128517	0.0450588		276.2	0.769669	0.539961	0.332954	0.185173	0.126448	0.0753366	0.0357871
	4.60708	1.43242		4.60833	1.20735			276.4	0.630262	0.501404	0.402766	0.322445	0.223859	0.128271	0.0452907		276.4	0.769762	0.539931	0.332683	0.185089	0.126813	0.0755209	0.0360545
	4.61042	1.42288		4.61167	1.18589			276.6	0.630304	0.501337	0.402994	0.322907	0.223992	0.128065	0.0452361		276.6	0.76988	0.539769	0.332259	0.184963	0.126705	0.0750787	0.0362887
	4.61375	1.41191		4.615	1.16491			276.8	0.63053	0.501578	0.403298	0.323582	0.224269	0.127965	0.045597		276.8	0.77003	0.539826	0.331944	0.185254	0.126773	0.0744416	0.0362651
	4.61708	1.39952		4.61833	1.14489			277	0.630625	0.501533	0.403767	0.324261	0.224543	0.128459	0.0463681		277	0.770519	0.540092	0.332294	0.185235	0.126762	0.0744748	0.0367584
	4.62042	1.38474		4.62167	1.12486			277.2	0.631085	0.501973	0.404461	0.32513	0.224976	0.128956	0.0471517		277.2	0.770647	0.540221	0.332567	0.185074	0.126838	0.0743905	0.0369724
	4.62375	1.36805		4.625	1.10626			277.4	0.631448	0.502478	0.404972	0.325649	0.225411	0.129108	0.0470059		277.4	0.770605	0.540212	0.332445	0.185004	0.126302	0.0740112	0.0370738
	4.62708	1.3504		4.62833	1.08957			277.6	0.631626	0.502903	0.40524	0.325868	0.225503	0.129278	0.0473046		277.6	0.77082	0.540041	0.332302	0.18545	0.12592	0.0739825	0.0372649
	4.63042	1.33419		4.63167	1.07384			277.8	0.632082	0.503658	0.405662	0.326039	0.225773	0.129948	0.0478138		277.8	0.77108	0.539544	0.332156	0.185664	0.1255	0.0736418	0.0373924
	4.63375	1.32036		4.635	1.05858			278	0.63208	0.503346	0.405329	0.326129	0.225639	0.129924	0.0476288		278	0.770699	0.539145	0.331796	0.185357	0.124883	0.0729947	0.0370019
	4.63708	1.30939		4.63833	1.0438			278.2	0.632029	0.502931	0.405282	0.325273	0.225327	0.129946	0.0469145		278.2	0.770643	0.539346	0.332018	0.185434	0.124832	0.0730069	0.0371876
	4.64042	1.29986		4.64167	1.02902			278.4	0.631835	0.50301	0.405341	0.325159	0.224874	0.129824	0.0470089		278.4	0.770914	0.539501	0.332357	0.185307	0.12531	0.0733118	0.0373762
	4.64375	1.29128		4.645	1.01376			278.6	0.631867	0.502981	0.404812	0.325334	0.224964	0.130019	0.0472091		278.6	0.771001	0.539898	0.332805	0.185329	0.125679	0.0737732	0.037359
	4.64708	1.28269		4.64833	0.997543			278.8	0.631547	0.502366	0.404407	0.325231	0.224592	0.129785	0.0469925		278.8	0.771297	0.54047	0.333375	0.18572	0.125943	0.0746139	0.0374645
	4.65042	1.27459		4.65167	0.981808			279	0.63135	0.502332	0.404316	0.325018	0.224277	0.129999	0.0465776		279	0.771554	0.540637	0.33367	0.185927	0.12555	0.0746031	0.0375932
	4.65375	1.266		4.655	0.966549			279.2	0.631137	0.502159	0.404307	0.324744	0.22411	0.130111	0.0465576		279.2	0.772149	0.541562	0.334536	0.185878	0.126313	0.0749482	0.0373609
	4.65708	1.25647		4.65833	0.95129			279.4	0.630732	0.501206	0.403904	0.323963	0.223718	0.129734	0.0464875		279.4	0.772833	0.542161	0.335139	0.186245	0.127016	0.0754088	0.0374649
	4.66042	1.24645		4.66167	0.935078			279.6	0.630212	0.50095	0.403541	0.323496	0.223387	0.129583	0.046168		279.6	0.772924	0.542264	0.335009	0.186434	0.127134	0.0751372	0.0370221
	4.66375	1.23644		4.665	0.919342			279.8	0.629651	0.500502	0.40329	0.322643	0.222774	0.129155	0.0452678		279.8	0.773225	0.542419	0.335221	0.186199	0.127469	0.0756499	0.037028
	4.66708	1.22595		4.66833	0.90456			280	0.629844	0.500505	0.403321	0.32194	0.222441	0.12897	0.0451035		280	0.774185	0.542646	0.335256	0.18642	0.127143	0.0757724	0.0370879
	4.67042	1.21546		4.67167	0.889301			280.2	0.630324	0.500874	0.4035	0.321926	0.222452	0.12902	0.0453067		280.2	0.77401	0.542619	0.334648	0.186609	0.127291	0.0755972	0.0374203
	4.67375	1.20497		4.675	0.874043			280.4	0.630127	0.500779	0.403614	0.321481	0.222157	0.128533	0.0449847		280.4	0.774024	0.542527	0.334812	0.186496	0.127482	0.0754336	0.0376091
	4.67708	1.194		4.67833	0.859261			280.6	0.629797	0.501125	0.403722	0.321525	0.222038	0.128443	0.0452116		280.6	0.77416	0.54262	0.334682	0.186487	0.127294	0.0751646	0.0379005
	4.68042	1.18351		4.68167	0.845909			280.8	0.630066	0.501088	0.404257	0.3216	0.2217	0.128087	0.0453576		280.8	0.774629	0.542689	0.334626	0.186654	0.127079	0.0750338	0.0378259
	4.68375	1.17397		4.685	0.833035			281	0.630483	0.501403	0.404631	0.321959	0.221944	0.128566	0.0455704		281	0.774737	0.542685	0.334726	0.186607	0.127035	0.0753148	0.0381695
	4.68708	1.16491		4.68833	0.82016			281.2	0.631333	0.502246	0.405016	0.322534	0.222505	0.129174	0.0458525		281.2	0.774604	0.542565	0.334633	0.186781	0.126634	0.074809	0.0384399
	4.69042	1.15681		4.69167	0.807762			281.4	0.631634	0.502818	0.405167	0.322413	0.222835	0.129424	0.0453808		281.4	0.774212	0.542208	0.334106	0.186554	0.125663	0.0742219	0.0380037
	4.69375	1.1487		4.695	0.795364			281.6	0.632347	0.503184	0.405547	0.32276	0.223299	0.129789	0.0458205		281.6	0.774027	0.54195	0.333939	0.186632	0.125678	0.0742054	0.038227
	4.69708	1.14012		4.69833	0.78392			281.8	0.632539	0.503824	0.406	0.32289	0.223818	0.130061	0.045447		281.8	0.773582	0.54128	0.333608	0.186492	0.125098	0.0738308	0.0377856
	4.70042	1.13201		4.70167	0.77343			282	0.632533	0.503675	0.405176	0.322855	0.223819	0.129958	0.0447282		282	0.77352	0.541729	0.333813	0.186699	0.124897	0.0738286	0.0377115
	4.70375	1.12438		4.705	0.762939			282.2	0.633007	0.503992	0.405202	0.322673	0.223798	0.130231	0.0447402		282.2	0.773842	0.54208	0.334414	0.186826	0.12505	0.0740979	0.0379707
	4.70708	1.11628		4.70833	0.752926			282.4	0.633036	0.504279	0.40526	0.323565	0.223864	0.130193	0.0450784		282.4	0.774536	0.542558	0.334904	0.187042	0.125789	0.0743372	0.0381507
	4.71042	1.10817		4.71167	0.743389			282.6	0.632919	0.504173	0.404606	0.323811	0.223731	0.129818	0.0449514		282.6	0.774803	0.542885	0.335147	0.18709	0.125847	0.0743205	0.037661
	4.71375	1.10245		4.715	0.734329			282.8	0.633272	0.504356	0.404984	0.324238	0.224265	0.130247	0.0455984		282.8	0.775316	0.543543	0.335412	0.187482	0.125931	0.0746909	0.0379901
	4.71708	1.09673		4.71833	0.725269			283	0.633688	0.504535	0.405271	0.324686	0.224849	0.130604	0.0458296		283	0.775585	0.543395	0.335202	0.187085	0.125768	0.0743833	0.0375679
	4.72042	1.091		4.72167	0.715256			283.2	0.634373	0.504746	0.405787	0.325023	0.225432	0.130939	0.046231		283.2	0.776145	0.544266	0.335613	0.187428	0.126664	0.0748061	0.0371186
	4.72375	1.08433		4.725	0.704765			283.4	0.634305	0.504837	0.405769	0.325451	0.225219	0.130954	0.0462874		283.4	0.776546	0.544527	0.335616	0.187139	0.126705	0.0745561	0.0370969
	4.72708	1.07718		4.72833	0.693798			283.6	0.63423	0.505252	0.406184	0.326041	0.225418	0.131182	0.0464351		283.6	0.776777	0.544422	0.335472	0.18706	0.126899	0.0745263	0.0369191
	4.73042	1.06907		4.73167	0.6814			283.8	0.634728	0.505248	0.40632	0.326404	0.225473	0.131459	0.0466429		283.8	0.77733	0.544696	0.335888	0.187024	0.127098	0.0749032	0.0367964
	4.73375	1.06049		4.735	0.668526			284	0.634687	0.505086	0.406534	0.326528	0.22535	0.131519	0.0467333		284	0.777441	0.545271	0.33604	0.187751	0.1269	0.075108	0.0363544
	4.73708	1.0519		4.73833	0.655651			284.2	0.634835	0.505666	0.406634	0.32746	0.226231	0.132084	0.0473229		284.2	0.777043	0.545361	0.335666	0.18744	0.126919	0.0753823	0.0362149
	4.74042	1.04475		4.74167	0.644207			284.4	0.634842	0.50523	0.406801	0.327283	0.226443	0.132175	0.0474208		284.4	0.777319	0.545644	0.336245	0.187166	0.1272	0.0756326	0.0362678
	4.74375	1.03855		4.745	0.633717			284.6	0.634646	0.505341	0.406732	0.327667	0.226566	0.13235	0.0476599		284.6	0.777494	0.546139	0.336321	0.186919	0.127557	0.075626	0.0360197
	4.74708	1.03283		4.74833	0.624657			284.8	0.634847	0.505308	0.406946	0.327493	0.227306	0.132509	0.0475735		284.8	0.77728	0.545892	0.335954	0.186821	0.12788	0.0759106	0.0357196
	4.75042	1.02758		4.75167	0.61655			285	0.635042	0.505935	0.40683	0.327922	0.227786	0.133107	0.0479409		285	0.776974	0.545869	0.335685	0.186784	0.128021	0.0761091	0.035776
	4.75375	1.02186		4.755	0.609398			285.2	0.635327	0.506096	0.40684	0.327706	0.228117	0.133344	0.0474534		285.2	0.777088	0.545678	0.335885	0.186371	0.127938	0.076152	0.0359705
	4.75708	1.01566		4.75833	0.603199			285.4	0.635256	0.506538	0.406983	0.32732	0.228443	0.133271	0.047431		285.4	0.776805	0.545534	0.335772	0.186352	0.12767	0.0761685	0.0355362
	4.76042	1.00803		4.76167	0.597954			285.6	0.635669	0.50655	0.407413	0.3275	0.228659	0.133562	0.0477339		285.6	0.776952	0.545428	0.33578	0.186319	0.127723	0.0758551	0.0356755
	4.76375	0.999451		4.765	0.593185			285.8	0.635415	0.506769	0.40768	0.32708	0.228633	0.133392	0.0474834		285.8	0.777232	0.545317	0.336025	0.186694	0.127232	0.0757792	0.0354298
	4.76708	0.990868		4.76833	0.58794			286	0.635728	0.506253	0.407159	0.326984	0.228016	0.132952	0.0474064		286	0.777784	0.545815	0.336433	0.18699	0.12749	0.0756083	0.0361013
	4.77042	0.982761		4.77167	0.582218			286.2	0.636236	0.506267	0.407866	0.326716	0.227537	0.132782	0.0474602		286.2	0.778296	0.545744	0.336617	0.187225	0.127202	0.0757124	0.0364782
	4.77375	0.975609		4.775	0.575542			286.4	0.635738	0.505682	0.40802	0.3264	0.226933	0.131914	0.046713		286.4	0.77839	0.546349	0.336945	0.187471	0.127653	0.0755655	0.0366903
	4.77708	0.96941		4.77833	0.567913			286.6	0.636007	0.505905	0.408026	0.325757	0.22696	0.131535	0.0468508		286.6	0.778421	0.546195	0.336551	0.187581	0.127749	0.0753802	0.0369644
	4.78042	0.965595		4.78167	0.557899			286.8	0.636113	0.506195	0.40819	0.325569	0.226811	0.131501	0.0471182		286.8	0.7788	0.546365	0.336703	0.18799	0.128305	0.0757317	0.037518
	4.78375	0.962734		4.785	0.547886			287	0.636141	0.506797	0.408705	0.325392	0.22659	0.131288	0.0466983		287	0.77922	0.546567	0.336821	0.187849	0.128416	0.0755246	0.0377799
	4.78708	0.95892		4.78833	0.539303			287.2	0.636444	0.507492	0.409328	0.32513	0.226528	0.131491	0.0467009		287.2	0.78013	0.547545	0.337338	0.188205	0.128605	0.0757345	0.0384506
	4.79042	0.954151		4.79167	0.533104			287.4	0.636019	0.507421	0.408914	0.324874	0.225839	0.131347	0.0465437		287.4	0.780385	0.547548	0.337538	0.187925	0.128644	0.0758448	0.0389463
	4.79375	0.948906		4.795	0.529766			287.6	0.63562	0.507083	0.40886	0.32495	0.225709	0.131709	0.0464531		287.6	0.780706	0.547627	0.337891	0.188395	0.128705	0.0764574	0.0387859
	4.79708	0.943184		4.79833	0.527859			287.8	0.63553	0.506709	0.408671	0.324955	0.224953	0.13156	0.0459566		287.8	0.781248	0.548349	0.338519	0.188887	0.128784	0.0766659	0.0381581
	4.80042	0.937462		4.80167	0.526905			288	0.635509	0.506631	0.40849	0.325212	0.224979	0.131513	0.045961		288	0.781326	0.549064	0.338607	0.18954	0.128604	0.0772286	0.0383569
	4.80375	0.93174		4.805	0.526428			288.2	0.635985	0.506973	0.408571	0.325967	0.226061	0.132354	0.0467876		288.2	0.781489	0.549319	0.338511	0.18914	0.128352	0.077165	0.0384856
	4.80708	0.926495		4.80833	0.525951			288.4	0.635805	0.506798	0.408381	0.325732	0.226215	0.132623	0.0468064		288.4	0.781662	0.549504	0.338706	0.189403	0.128871	0.0772918	0.038609
	4.81042	0.923157		4.81167	0.524044			288.6	0.635746	0.506851	0.408398	0.325626	0.226341	0.1328	0.0466438		288.6	0.781635	0.549571	0.338363	0.189381	0.129043	0.0772328	0.0385081
	4.81375	0.919342		4.815	0.521183			288.8	0.636078	0.507011	0.408283	0.325613	0.227006	0.132994	0.0469194		288.8	0.781169	0.549116	0.337873	0.189802	0.128632	0.077596	0.0388448
	4.81708	0.915051		4.81833	0.517368			289	0.63624	0.507043	0.408094	0.326166	0.227205	0.133505	0.0471537		289	0.78153	0.549408	0.337852	0.189812	0.128065	0.0773755	0.0389875
	4.82042	0.910282		4.82167	0.513077			289.2	0.636532	0.507014	0.408074	0.32639	0.227776	0.133579	0.0474916		289.2	0.781696	0.54916	0.337473	0.189528	0.127826	0.0770854	0.0389706
	4.82375	0.905991		4.825	0.508785			289.4	0.636345	0.507051	0.407856	0.326291	0.228111	0.133653	0.0478756		289.4	0.781852	0.548716	0.337172	0.18997	0.127443	0.0766456	0.0385394
	4.82708	0.901222		4.82833	0.504017			289.6	0.636263	0.506353	0.408102	0.326127	0.228266	0.133741	0.0479047		289.6	0.782471	0.548493	0.337526	0.189909	0.127542	0.0763705	0.0381871
	4.83042	0.896931		4.83167	0.499725			289.8	0.636078	0.506364	0.407799	0.326033	0.228229	0.133585	0.0477848		289.8	0.782974	0.548572	0.337893	0.190285	0.127867	0.0766666	0.0383621
	4.83375	0.892639		4.835	0.495434			290	0.636139	0.505735	0.406962	0.325584	0.227831	0.133049	0.0474364		290	0.783187	0.54842	0.337948	0.190271	0.128319	0.0762149	0.0378497
	4.83708	0.888348		4.83833	0.490189			290.2	0.63597	0.505664	0.406963	0.325272	0.227544	0.13262	0.0472599		290.2	0.783363	0.548417	0.338333	0.190071	0.128329	0.0763863	0.0378565
	4.84042	0.884056		4.84167	0.484467			290.4	0.635402	0.505499	0.406391	0.3246	0.227323	0.131738	0.0469284		290.4	0.783445	0.549025	0.33885	0.190314	0.12943	0.0766515	0.038043
	4.84375	0.879288		4.845	0.479698			290.6	0.635519	0.506132	0.40638	0.324321	0.227396	0.13154	0.0472629		290.6	0.783623	0.549126	0.339207	0.19049	0.129827	0.0771864	0.038301
	4.84708	0.874519		4.84833	0.473499			290.8	0.635262	0.506415	0.406314	0.324424	0.226884	0.131215	0.0469701		290.8	0.783936	0.549491	0.339751	0.190724	0.130126	0.0776929	0.0386182
	4.85042	0.869751		4.85167	0.465393			291	0.635651	0.506884	0.406689	0.324537	0.227079	0.131631	0.0471197		291	0.784318	0.550188	0.340496	0.190766	0.130417	0.0779996	0.0388593
	4.85375	0.864983		4.855	0.45681			291.2	0.635388	0.506722	0.406546	0.324658	0.226711	0.131119	0.0470932		291.2	0.783698	0.550019	0.340404	0.190784	0.130181	0.0778137	0.0383558
	4.85708	0.861168		4.85833	0.449181			291.4	0.635391	0.506804	0.406446	0.325118	0.226865	0.131533	0.047563		291.4	0.783305	0.54961	0.340382	0.190716	0.130513	0.0778481	0.0381628
	4.86042	0.858307		4.86167	0.442505			291.6	0.635229	0.507271	0.406551	0.325769	0.22679	0.131892	0.0477576		291.6	0.783963	0.550015	0.340656	0.191022	0.130368	0.0778465	0.0380313
	4.86375	0.8564		4.865	0.437737			291.8	0.635935	0.507576	0.406838	0.326293	0.226828	0.131963	0.0480782		291.8	0.784024	0.550213	0.341128	0.19097	0.130717	0.0777794	0.0380136
	4.86708	0.854015		4.86833	0.435352			292	0.636306	0.507936	0.406846	0.327036	0.227559	0.132564	0.0487665		292	0.783654	0.550461	0.341133	0.19072	0.130041	0.0773894	0.0383135
	4.87042	0.851631		4.87167	0.436306			292.2	0.636782	0.507966	0.407289	0.32741	0.227641	0.132934	0.0488826		292.2	0.783725	0.550248	0.341396	0.190501	0.130041	0.0770866	0.0381577
	4.87375	0.849247		4.875	0.43869			292.4	0.637173	0.50814	0.407545	0.327899	0.227878	0.133188	0.0488616		292.4	0.78365	0.550169	0.34137	0.190569	0.129572	0.0769536	0.0381256
	4.87708	0.846386		4.87833	0.440121			292.6	0.637573	0.507709	0.407743	0.327814	0.227487	0.132974	0.0489322		292.6	0.78342	0.549788	0.340848	0.190671	0.129192	0.0767108	0.0382546
	4.88042	0.843048		4.88167	0.438213			292.8	0.637283	0.507512	0.407411	0.327826	0.227566	0.132668	0.0487115		292.8	0.783126	0.549785	0.340226	0.190654	0.12825	0.076504	0.038354
	4.88375	0.83971		4.885	0.432968			293	0.637213	0.507354	0.407397	0.327991	0.227616	0.132608	0.0483515		293	0.783794	0.550172	0.339933	0.190428	0.128136	0.076194	0.0385496
	4.88708	0.836849		4.88833	0.424385			293.2	0.637725	0.507906	0.407493	0.328324	0.227751	0.132922	0.048467		293.2	0.783939	0.550202	0.339867	0.190037	0.128122	0.0758858	0.0382969
	4.89042	0.835419		4.89167	0.412941			293.4	0.637935	0.508428	0.407674	0.328392	0.228198	0.133572	0.0483068		293.4	0.784601	0.550205	0.340197	0.19007	0.128001	0.0759406	0.0385686
	4.89375	0.833511		4.895	0.400543			293.6	0.638063	0.508389	0.407808	0.328216	0.228318	0.133853	0.0485197		293.6	0.784968	0.550494	0.340489	0.189918	0.128152	0.0759298	0.0386754
	4.89708	0.83065		4.89833	0.389576			293.8	0.637986	0.50851	0.407714	0.327856	0.228039	0.13379	0.0482352		293.8	0.785243	0.55083	0.340401	0.189635	0.128648	0.0760201	0.0387812
	4.90042	0.827312		4.90167	0.380516			294	0.638646	0.508883	0.408166	0.328156	0.228374	0.134183	0.0487304		294	0.785578	0.550938	0.340129	0.189048	0.128747	0.0757764	0.0383949
	4.90375	0.823498		4.905	0.371933			294.2	0.639229	0.509509	0.409023	0.32844	0.228765	0.134749	0.049304		294.2	0.785813	0.551358	0.340196	0.188781	0.128796	0.0764121	0.0393642
	4.90708	0.819683		4.90833	0.361919			294.4	0.639552	0.50942	0.409228	0.327998	0.228886	0.134322	0.0490506		294.4	0.786175	0.552228	0.340765	0.189551	0.129642	0.0772057	0.0399347
	4.91042	0.815392		4.91167	0.350952			294.6	0.639666	0.50888	0.409234	0.327672	0.228739	0.134203	0.0487326		294.6	0.786343	0.552261	0.341086	0.189501	0.129872	0.077541	0.040017
	4.91375	0.811577		4.915	0.340462			294.8	0.63964	0.508602	0.409238	0.327626	0.228561	0.133982	0.0481072		294.8	0.786942	0.552718	0.341334	0.189892	0.130139	0.0777598	0.0401756
	4.91708	0.809193		4.91833	0.329494			295	0.640077	0.508602	0.40921	0.327916	0.228689	0.13406	0.0483437		295	0.786896	0.552734	0.341329	0.190032	0.130258	0.0775876	0.0398537
	4.92042	0.807285		4.92167	0.318527			295.2	0.639475	0.508562	0.409126	0.327988	0.22864	0.13371	0.0483025		295.2	0.786536	0.552648	0.34103	0.19008	0.129996	0.0773302	0.0398139
	4.92375	0.804424		4.925	0.309467			295.4	0.639603	0.508721	0.408789	0.327842	0.228622	0.13421	0.0484816		295.4	0.787054	0.552412	0.340885	0.189996	0.129935	0.0772986	0.039995
	4.92708	0.801086		4.92833	0.302792			295.6	0.639923	0.50897	0.409095	0.327957	0.228428	0.134617	0.0483749		295.6	0.787259	0.552399	0.341167	0.189854	0.129369	0.0772961	0.0396798
	4.93042	0.798225		4.93167	0.297546			295.8	0.640275	0.508602	0.409265	0.327584	0.228636	0.134723	0.0481092		295.8	0.786813	0.552496	0.341573	0.189657	0.129163	0.0773781	0.0394975
	4.93375	0.794888		4.935	0.291348			296	0.64017	0.508622	0.40932	0.327588	0.228395	0.134651	0.0478972		296	0.786809	0.553018	0.341999	0.190022	0.128782	0.0774945	0.0393173
	4.93708	0.792027		4.93833	0.285625			296.2	0.64031	0.508244	0.409632	0.327431	0.228262	0.134305	0.0475571		296.2	0.786843	0.552645	0.342265	0.190146	0.12875	0.0776783	0.0388016
	4.94042	0.788689		4.94167	0.280857			296.4	0.639959	0.508038	0.409585	0.327011	0.22834	0.133921	0.0477247		296.4	0.787319	0.55279	0.342439	0.190439	0.128555	0.0778573	0.039457
	4.94375	0.785351		4.945	0.276089			296.6	0.639476	0.507151	0.409129	0.326301	0.227616	0.13324	0.047668		296.6	0.787095	0.552615	0.342309	0.190678	0.12875	0.0778128	0.0391498
	4.94708	0.782967		4.94833	0.270844			296.8	0.639123	0.506939	0.408803	0.32582	0.227434	0.132483	0.0467479		296.8	0.787243	0.552864	0.342184	0.190638	0.128634	0.0778566	0.0393715
	4.95042	0.780582		4.95167	0.265121			297	0.639441	0.507565	0.409115	0.325916	0.227405	0.132958	0.0469926		297	0.787532	0.552938	0.342379	0.190349	0.128688	0.077396	0.039433
	4.95375	0.777721		4.955	0.259399			297.2	0.639472	0.508047	0.409226	0.325714	0.227422	0.133142	0.0467934		297.2	0.787415	0.553274	0.342395	0.189945	0.128805	0.0769576	0.0395417
	4.95708	0.774384		4.95833	0.252724			297.4	0.639562	0.508606	0.409882	0.326165	0.227824	0.133236	0.0470827		297.4	0.787804	0.553274	0.342357	0.190065	0.129288	0.0772914	0.0399694
	4.96042	0.771046		4.96167	0.245571			297.6	0.639637	0.509021	0.41039	0.326467	0.228151	0.133557	0.0480718		297.6	0.787669	0.55326	0.342339	0.190168	0.129691	0.0773468	0.0396437
	4.96375	0.768661		4.965	0.236988			297.8	0.639891	0.509569	0.411016	0.326994	0.228537	0.133884	0.0487496		297.8	0.787896	0.553404	0.342409	0.190159	0.130335	0.0776748	0.0394624
	4.96708	0.766277		4.96833	0.228405			298	0.640741	0.510353	0.411706	0.328034	0.229316	0.134575	0.0499319		298	0.788265	0.553309	0.342392	0.190198	0.130553	0.0777375	0.0394196
	4.97042	0.763893		4.97167	0.219822			298.2	0.641138	0.510502	0.411881	0.327977	0.229487	0.134489	0.0501494		298.2	0.788771	0.55342	0.342735	0.190637	0.131112	0.078066	0.0397255
	4.97375	0.761986		4.975	0.213146			298.4	0.64108	0.510043	0.411399	0.327713	0.229135	0.133779	0.0497747		298.4	0.789402	0.553581	0.343175	0.191036	0.131812	0.0781634	0.039767
	4.97708	0.760555		4.97833	0.206947			298.6	0.641271	0.509902	0.411135	0.327592	0.229035	0.133635	0.0495906		298.6	0.790094	0.553198	0.342997	0.190876	0.131822	0.0778909	0.0394484
	4.98042	0.759602		4.98167	0.202179			298.8	0.641685	0.510388	0.411221	0.328016	0.229057	0.133572	0.0495644		298.8	0.790782	0.553221	0.342781	0.19103	0.131706	0.0776922	0.039295
	4.98375	0.757217		4.985	0.198841			299	0.64228	0.510582	0.411154	0.328321	0.229211	0.133582	0.049778		299	0.791209	0.552961	0.34245	0.191127	0.131337	0.0775373	0.0392518
	4.98708	0.75388		4.98833	0.195503			299.2	0.642563	0.510878	0.411168	0.328408	0.229213	0.13358	0.0495782		299.2	0.791892	0.55292	0.342557	0.191227	0.131213	0.0775905	0.039503
	4.99042	0.750542		4.99167	0.191212			299.4	0.643264	0.510974	0.411034	0.328096	0.228953	0.133583	0.0491		299.4	0.792442	0.55257	0.342362	0.191192	0.130846	0.0774642	0.039427
	4.99375	0.747204		4.995	0.186443			299.6	0.644034	0.511339	0.411432	0.328103	0.22911	0.133857	0.0486475		299.6	0.79278	0.552657	0.342591	0.191203	0.130548	0.0773944	0.0393138
	4.99708	0.74482		4.99833	0.183582			299.8	0.644655	0.511425	0.411504	0.3279	0.22929	0.133661	0.0481453		299.8	0.793206	0.552873	0.342856	0.191254	0.130428	0.0773875	0.0395797
	5.00042	0.742435		5.00167	0.182152			299.99	0.639568	0.505096	0.404252	0.321085	0.223242	0.131158	0.0433664		299.99	0.785459	0.547662	0.336906	0.181423	0.122443	0.0753124	0.0319403
	5.00375	0.740528		5.005	0.179768			300.19	0.63907	0.504979	0.404113	0.321576	0.22315	0.131354	0.0436869		300.19	0.784947	0.547364	0.33671	0.182034	0.122652	0.0754924	0.0323361
	5.00708	0.738621		5.00833	0.176907			300.39	0.638791	0.504865	0.404177	0.322409	0.223242	0.131594	0.0442062		300.39	0.783962	0.546923	0.336401	0.18204	0.122989	0.0754019	0.0321889
	5.01042	0.73719		5.01167	0.174046			300.59	0.638652	0.504829	0.403839	0.322988	0.223534	0.131677	0.0442567		300.59	0.78287	0.546771	0.336302	0.182761	0.123805	0.0757888	0.032707
	5.01375	0.736237		5.015	0.171661			300.79	0.638324	0.504605	0.403756	0.323212	0.223796	0.132004	0.0441869		300.79	0.78177	0.546391	0.336256	0.183181	0.124236	0.0758172	0.0330604
	5.01708	0.734329		5.01833	0.168324			300.99	0.637736	0.504184	0.403766	0.323512	0.22369	0.132218	0.0439838		300.99	0.78029	0.545757	0.336044	0.183205	0.124257	0.0759354	0.0329805
	5.02042	0.731468		5.02167	0.163078			301.19	0.636985	0.503668	0.403652	0.32352	0.223691	0.132381	0.0438294		301.19	0.778699	0.544748	0.335619	0.183011	0.124183	0.0752769	0.0326891
	5.02375	0.728607		5.025	0.15831			301.39	0.636357	0.503315	0.403614	0.323335	0.223882	0.13274	0.0438387		301.39	0.777521	0.544411	0.335624	0.183071	0.124395	0.075367	0.0327594
	5.02708	0.725746		5.02833	0.154018			301.59	0.636151	0.503448	0.404061	0.323778	0.224605	0.133417	0.0445312		301.59	0.776499	0.543773	0.335399	0.182938	0.12465	0.0752717	0.0326629
	5.03042	0.722885		5.03167	0.150681			301.79	0.635505	0.503246	0.404096	0.323821	0.225174	0.133696	0.0446136		301.79	0.775407	0.543139	0.335114	0.182325	0.124389	0.0749543	0.0324414
	5.03375	0.720024		5.035	0.147343			301.99	0.635255	0.503321	0.404502	0.324083	0.225633	0.133832	0.0446812		301.99	0.7745	0.542309	0.335157	0.181784	0.124289	0.074763	0.0320825
	5.03708	0.718117		5.03833	0.143528			302.19	0.634788	0.503528	0.405	0.324206	0.226117	0.134006	0.0450163		302.19	0.773972	0.542263	0.334848	0.181251	0.124213	0.0747092	0.0317563
	5.04042	0.717163		5.04167	0.139236			302.39	0.634243	0.503388	0.405187	0.324046	0.225918	0.134098	0.0451391		302.39	0.773248	0.541909	0.334039	0.180992	0.124217	0.0747186	0.0319453
	5.04375	0.716686		5.045	0.133991			302.59	0.633985	0.503239	0.405664	0.324344	0.226236	0.134705	0.0448121		302.59	0.77281	0.542074	0.333861	0.181046	0.124444	0.0750577	0.0322921
	5.04708	0.715733		5.04833	0.128746			302.79	0.633434	0.502723	0.405706	0.324732	0.226666	0.134749	0.0449608		302.79	0.772311	0.54157	0.332635	0.180713	0.124352	0.0747161	0.0322613
	5.05042	0.714779		5.05167	0.123501			302.99	0.633125	0.502741	0.40565	0.324902	0.227177	0.135085	0.0454863		302.99	0.772046	0.54093	0.33185	0.180553	0.124106	0.0746496	0.0319847
	5.05375	0.713825		5.055	0.118256			303.19	0.632597	0.502538	0.405146	0.324987	0.22759	0.135096	0.0455156		303.19	0.771941	0.540996	0.331844	0.181026	0.124414	0.0748878	0.0325437
	5.05708	0.713348		5.05833	0.11301			303.39	0.631854	0.502092	0.405241	0.324789	0.227529	0.134909	0.0456268		303.39	0.772224	0.541092	0.331895	0.181703	0.124984	0.0751874	0.0333311
	5.06042	0.712872		5.06167	0.109196			303.59	0.631924	0.502222	0.405667	0.324904	0.227948	0.13519	0.0463263		303.59	0.772217	0.541284	0.331982	0.182482	0.125482	0.0758812	0.0342223
	5.06375	0.712395		5.065	0.106812			303.79	0.632013	0.502273	0.405495	0.324594	0.228134	0.135307	0.046777		303.79	0.77195	0.541008	0.331903	0.182595	0.125473	0.0762473	0.0339839
	5.06708	0.711918		5.06833	0.105381			303.99	0.631809	0.502445	0.405725	0.324531	0.228286	0.135271	0.0472478		303.99	0.771548	0.540961	0.331781	0.182816	0.125898	0.0764911	0.0342373
	5.07042	0.711441		5.07167	0.103951			304.19	0.631543	0.502377	0.406063	0.324875	0.228226	0.135201	0.0477716		304.19	0.771528	0.541309	0.332262	0.183675	0.126299	0.0769355	0.034341
	5.07375	0.710964		5.075	0.102043			304.39	0.631696	0.502352	0.40634	0.324946	0.228386	0.134974	0.0476411		304.39	0.77091	0.54127	0.332249	0.183587	0.126572	0.0768158	0.0343063
	5.07708	0.709057		5.07833	0.099182			304.59	0.631174	0.501979	0.405952	0.324255	0.228411	0.1342	0.0470397		304.59	0.769897	0.540991	0.332339	0.183846	0.126358	0.0769737	0.0340631
	5.08042	0.706196		5.08167	0.094414			304.79	0.630547	0.502027	0.406036	0.323974	0.228373	0.134378	0.0472898		304.79	0.769444	0.540256	0.331932	0.183576	0.12558	0.0766185	0.0339881
	5.08375	0.702858		5.085	0.087738			304.99	0.63006	0.501879	0.405811	0.323703	0.228087	0.134155	0.0470541		304.99	0.768545	0.539174	0.331682	0.182778	0.124775	0.0763716	0.0335142
	5.08708	0.69952		5.08833	0.081539			305.19	0.629923	0.501515	0.405418	0.323305	0.228113	0.134188	0.0471341		305.19	0.768214	0.538513	0.331876	0.182528	0.124562	0.076028	0.0336908
	5.09042	0.696182		5.09167	0.074863			305.39	0.629812	0.501563	0.405779	0.323238	0.228576	0.134883	0.0478918		305.39	0.767934	0.538374	0.332061	0.182141	0.12455	0.0763503	0.0337295
	5.09375	0.693321		5.095	0.069141			305.59	0.6301	0.501578	0.405817	0.323652	0.229207	0.13526	0.0481835		305.59	0.767696	0.537587	0.332068	0.181193	0.124207	0.0757847	0.0334425
	5.09708	0.692368		5.09833	0.06485			305.79	0.630123	0.501429	0.405529	0.323594	0.229211	0.135418	0.0480812		305.79	0.767327	0.536782	0.331883	0.180479	0.123635	0.0750552	0.0333447
	5.10042	0.692368		5.10167	0.062466			305.99	0.63033	0.501465	0.405598	0.323723	0.229017	0.135219	0.0481451		305.99	0.76684	0.536327	0.331296	0.180231	0.123591	0.0748215	0.0334694
	5.10375	0.692368		5.105	0.060558			306.19	0.629908	0.501041	0.405147	0.323608	0.228744	0.135326	0.0482019		306.19	0.766544	0.536192	0.330566	0.17981	0.123515	0.0744685	0.0334746
	5.10708	0.693321		5.10833	0.057697			306.39	0.629628	0.500671	0.404554	0.323429	0.228207	0.135169	0.0478978		306.39	0.765961	0.535862	0.330334	0.180034	0.12355	0.0744584	0.0334233
	5.11042	0.694275		5.11167	0.052929			306.59	0.629763	0.500878	0.40456	0.323972	0.22861	0.135582	0.048251		306.59	0.765486	0.53609	0.330183	0.180008	0.123671	0.0744098	0.0337459
	5.11375	0.694752		5.115	0.047207			306.79	0.629188	0.500901	0.404235	0.324198	0.228656	0.135386	0.0484053		306.79	0.765186	0.535666	0.329438	0.179589	0.123158	0.0741549	0.0339759
	5.11708	0.695229		5.11833	0.040531			306.99	0.628183	0.500572	0.403176	0.323992	0.228182	0.134743	0.0480648		306.99	0.764728	0.535299	0.329532	0.179473	0.123296	0.0740532	0.0340814
	5.12042	0.696182		5.12167	0.034332			307.19	0.627316	0.500175	0.402886	0.323752	0.227883	0.134711	0.0481044		307.19	0.764196	0.535631	0.329884	0.17975	0.123939	0.0742392	0.0340981
	5.12375	0.696659		5.125	0.02861			307.39	0.626616	0.499966	0.402742	0.323222	0.227304	0.13455	0.0476769		307.39	0.763581	0.535466	0.32972	0.179616	0.124109	0.0742124	0.0343288
	5.12708	0.697136		5.12833	0.023842			307.59	0.626847	0.500055	0.402316	0.322478	0.227064	0.134953	0.047767		307.59	0.762721	0.535552	0.329502	0.179757	0.124188	0.0740093	0.0344022
	5.13042	0.697136		5.13167	0.020027			307.79	0.626563	0.499922	0.401943	0.322271	0.227128	0.134827	0.0472317		307.79	0.761895	0.534943	0.3292	0.179333	0.124006	0.0736748	0.0334835
	5.13375	0.697613		5.135	0.016212			307.99	0.626563	0.500027	0.402397	0.322285	0.227167	0.134887	0.046935		307.99	0.761418	0.535188	0.329667	0.179705	0.124726	0.0738093	0.0341638
	5.13708	0.697613		5.13833	0.012398			308.19	0.625729	0.499395	0.402205	0.322173	0.226859	0.134784	0.0464275		308.19	0.760528	0.535068	0.330035	0.179795	0.124476	0.0741915	0.033796
	5.14042	0.69809		5.14167	0.008106			308.39	0.624658	0.499282	0.401752	0.321989	0.226537	0.134397	0.0460068		308.39	0.759512	0.535017	0.32972	0.179081	0.123913	0.0739899	0.03338
	5.14375	0.698566		5.145	0.003815			308.59	0.624079	0.499516	0.401632	0.322134	0.226795	0.134227	0.0462554		308.59	0.758772	0.534434	0.329567	0.178609	0.123535	0.074259	0.032506
	5.14708	0.699043		5.14833	-0.000477			308.79	0.623592	0.499845	0.401465	0.322254	0.227198	0.134492	0.0465077		308.79	0.759326	0.534219	0.329682	0.178817	0.123741	0.0748536	0.033225
	5.15042	0.699997		5.15167	-0.004292			308.99	0.623443	0.499491	0.401131	0.32204	0.227035	0.134614	0.0458984		308.99	0.758769	0.53383	0.329782	0.178629	0.12376	0.0751541	0.0331689
	5.15375	0.700474		5.155	-0.007629			309.19	0.623161	0.499389	0.401176	0.322218	0.226952	0.134929	0.0461015		309.19	0.7587	0.534056	0.329979	0.178698	0.123944	0.0756405	0.0331961
	5.15708	0.701904		5.15833	-0.011921			309.39	0.622745	0.499501	0.401709	0.322401	0.227045	0.135422	0.0462339		309.39	0.758173	0.533854	0.329607	0.178392	0.123914	0.0756005	0.0331337
	5.16042	0.703812		5.16167	-0.016689			309.59	0.622758	0.499208	0.401594	0.322401	0.227108	0.135294	0.0460138		309.59	0.758293	0.533629	0.32957	0.178544	0.123938	0.0755133	0.0331381
	5.16375	0.706673		5.165	-0.020981			309.79	0.62264	0.498787	0.401452	0.322326	0.226861	0.13499	0.0459875		309.79	0.758406	0.533353	0.329429	0.179286	0.124302	0.0758779	0.0338505
	5.16708	0.709534		5.16833	-0.025749			309.99	0.622687	0.498274	0.401435	0.32249	0.226794	0.134826	0.0461358		309.99	0.758361	0.533148	0.328884	0.179107	0.124258	0.0756153	0.0343128
	5.17042	0.712872		5.17167	-0.030994			310.19	0.623092	0.498136	0.401632	0.3228	0.226898	0.135257	0.046537		310.19	0.758667	0.532574	0.329046	0.178813	0.124155	0.0755559	0.0340735
	5.17375	0.716209		5.175	-0.037193			310.39	0.622961	0.49781	0.401591	0.322841	0.226649	0.13485	0.0463374		310.39	0.758538	0.532253	0.328779	0.178947	0.124137	0.0757024	0.0343414
	5.17708	0.71907		5.17833	-0.042439			310.59	0.623099	0.497646	0.40215	0.323319	0.226853	0.135238	0.0465302		310.59	0.758227	0.531562	0.327889	0.178248	0.123643	0.0752014	0.0343889
	5.18042	0.722408		5.18167	-0.047207			310.79	0.622853	0.497303	0.402238	0.323388	0.226403	0.135115	0.0465727		310.79	0.758076	0.530817	0.327179	0.177891	0.123248	0.0750237	0.0342474
	5.18375	0.7267		5.185	-0.051975			310.99	0.622997	0.496652	0.401856	0.323052	0.226209	0.134958	0.0467478		310.99	0.757762	0.530328	0.327147	0.177749	0.123309	0.0749993	0.0341394
	5.18708	0.731945		5.18833	-0.056744			311.19	0.623182	0.496474	0.402265	0.323084	0.226377	0.135314	0.0468625		311.19	0.7577	0.530057	0.327014	0.177293	0.123337	0.0752478	0.0340317
	5.19042	0.737667		5.19167	-0.060082			311.39	0.623374	0.496386	0.401869	0.322176	0.226142	0.135132	0.0462416		311.39	0.757199	0.529761	0.326401	0.177033	0.122833	0.0746689	0.0343317
	5.19375	0.743866		5.195	-0.061512			311.59	0.623675	0.496055	0.40228	0.321734	0.226594	0.135549	0.0460381		311.59	0.756524	0.529732	0.326386	0.177393	0.122897	0.0746027	0.034005
	5.19708	0.750065		5.19833	-0.061035			311.79	0.623917	0.49582	0.402322	0.322105	0.22675	0.135512	0.0459425		311.79	0.756174	0.529531	0.326375	0.177332	0.12344	0.0748076	0.0344696
	5.20042	0.757217		5.20167	-0.061512			311.99	0.624048	0.495854	0.402388	0.322223	0.227	0.135436	0.0460924		311.99	0.755981	0.530015	0.32691	0.177098	0.123868	0.0750839	0.0349448
	5.20375	0.764847		5.205	-0.062466			312.19	0.62336	0.495378	0.401682	0.32223	0.226842	0.134982	0.0460911		312.19	0.755141	0.529755	0.326813	0.176972	0.123375	0.0749781	0.0343279
	5.20708	0.77343		5.20833	-0.06485			312.39	0.623012	0.496126	0.401869	0.322347	0.227388	0.135559	0.0467893		312.39	0.754655	0.529962	0.326616	0.176811	0.123352	0.074806	0.0341412
	5.21042	0.781059		5.21167	-0.069618			312.59	0.623075	0.496258	0.401904	0.322191	0.227648	0.135402	0.0469488		312.59	0.754222	0.529663	0.326499	0.176818	0.123525	0.0751527	0.0340093
	5.21375	0.787735		5.215	-0.077248			312.79	0.622572	0.495936	0.401103	0.321675	0.227425	0.135187	0.0467522		312.79	0.754094	0.530085	0.326438	0.177383	0.123567	0.0754588	0.0345239
	5.21708	0.794888		5.21833	-0.084877			312.99	0.622511	0.496561	0.400904	0.321889	0.227362	0.135332	0.0470756		312.99	0.753207	0.53038	0.326041	0.17764	0.12342	0.0756471	0.0347912
	5.22042	0.801563		5.22167	-0.092506			313.19	0.622173	0.496694	0.400777	0.321932	0.227446	0.135532	0.0472717		313.19	0.75291	0.53062	0.325816	0.177933	0.122946	0.0758134	0.0347538
	5.22375	0.807285		5.225	-0.098705			313.39	0.621881	0.496487	0.400561	0.321994	0.227515	0.135784	0.0469647		313.39	0.752784	0.530631	0.325745	0.17822	0.122852	0.0758272	0.0350315
	5.22708	0.813961		5.22833	-0.104427			313.59	0.621481	0.496528	0.400254	0.322118	0.227576	0.13581	0.0470185		313.59	0.753002	0.530838	0.325765	0.178914	0.122952	0.0760098	0.0350734
	5.23042	0.82159		5.23167	-0.495434			313.79	0.621139	0.496426	0.399725	0.321927	0.227362	0.135823	0.0468877		313.79	0.753484	0.530786	0.326219	0.179586	0.123146	0.0764338	0.0356699
	5.23375	0.83065		5.235	-0.494003			313.99	0.62109	0.496146	0.399559	0.322011	0.227563	0.136154	0.0470802		313.99	0.753814	0.530911	0.326243	0.17968	0.122951	0.0763943	0.0357976
	5.23708	0.838757		5.23833	-0.492096			314.19	0.620992	0.496289	0.399644	0.321912	0.227315	0.13644	0.047389		314.19	0.75374	0.53058	0.32602	0.17958	0.122459	0.0765647	0.0352833
	5.24042	0.846863		5.24167	-0.490189			314.39	0.620256	0.495778	0.399462	0.321397	0.226716	0.135943	0.047031		314.39	0.753446	0.530266	0.325747	0.180007	0.122542	0.0765644	0.0351646
	5.24375	0.854969		5.245	-0.488758			314.59	0.620195	0.495574	0.399927	0.321633	0.227025	0.136293	0.0474127		314.59	0.752977	0.529965	0.325489	0.179791	0.122384	0.0764871	0.0348202
	5.24708	0.864029		5.24833	-0.487804			314.79	0.619952	0.494971	0.399705	0.32116	0.226756	0.135976	0.0474473		314.79	0.752686	0.529375	0.325314	0.179611	0.122519	0.0764162	0.034346
	5.25042	0.872612		5.25167	-0.488281			314.99	0.6198	0.49433	0.399184	0.320838	0.226775	0.135991	0.0475308		314.99	0.75266	0.529099	0.325696	0.179652	0.122924	0.0770359	0.0343192
	5.25375	0.882149		5.255	-0.489235			315.19	0.619482	0.494043	0.399177	0.320652	0.226976	0.135723	0.0472625		315.19	0.752906	0.52941	0.325834	0.180011	0.123201	0.0774846	0.0343345
	5.25708	0.892162		5.25833	-0.490189			315.39	0.619051	0.493902	0.399533	0.320041	0.227298	0.135643	0.0471284		315.39	0.751968	0.528968	0.325323	0.179574	0.123001	0.0765769	0.0340176
	5.26042	0.902653		5.26167	-0.491619			315.59	0.619097	0.493546	0.399875	0.320072	0.227711	0.135637	0.0472285		315.59	0.751868	0.528776	0.325787	0.179517	0.123545	0.0764935	0.0339827
	5.26375	0.912666		5.265	-0.492573			315.79	0.618487	0.493106	0.399714	0.320146	0.227622	0.134638	0.0467717		315.79	0.751245	0.528484	0.325563	0.179046	0.123591	0.0761987	0.0339119
	5.26708	0.922203		5.26833	-0.49305			315.99	0.617725	0.49254	0.399852	0.319921	0.227603	0.134048	0.0465507		315.99	0.750072	0.52767	0.325041	0.177891	0.123047	0.075204	0.032866
	5.27042	0.931263		5.27167	-0.492096			316.19	0.61711	0.49232	0.40001	0.319922	0.227199	0.134305	0.0469042		316.19	0.749163	0.527224	0.324378	0.177645	0.122874	0.0745315	0.0323953
	5.27375	0.940323		5.275	-0.491619			316.39	0.616509	0.492233	0.400005	0.319341	0.227188	0.134043	0.0471976		316.39	0.748465	0.527007	0.323833	0.177189	0.122722	0.0741957	0.0323421
	5.27708	0.949383		5.27833	-0.492573			316.59	0.61637	0.491988	0.399592	0.319151	0.226827	0.133422	0.0474245		316.59	0.748091	0.526753	0.32355	0.176826	0.122326	0.0744505	0.0325543
	5.28042	0.95892		5.28167	-0.494957			316.79	0.616527	0.492059	0.399161	0.318972	0.227109	0.133599	0.0476158		316.79	0.747954	0.526805	0.323319	0.177099	0.12223	0.0744514	0.0330377
	5.28375	0.96941		5.285	-0.497818			316.99	0.616695	0.492414	0.399485	0.319443	0.227519	0.13383	0.047988		316.99	0.747594	0.526723	0.323252	0.17707	0.122157	0.0745406	0.0338194
	5.28708	0.97847		5.28833	-0.501156			317.19	0.616859	0.492299	0.399203	0.319773	0.227658	0.134036	0.0475091		317.19	0.748231	0.526838	0.323164	0.177378	0.122237	0.0743889	0.0343848
	5.29042	0.98753		5.29167	-0.50354			317.39	0.616721	0.492648	0.398705	0.31997	0.22764	0.134294	0.0472052		317.39	0.748644	0.526898	0.323316	0.177519	0.122459	0.0745948	0.0349772
	5.29375	0.996113		5.295	-0.504494			317.59	0.616581	0.493058	0.398752	0.320186	0.227779	0.134334	0.0470922		317.59	0.748927	0.527127	0.323682	0.177897	0.122667	0.075076	0.0353097
	5.29708	1.00517		5.29833	-0.504494			317.79	0.616581	0.492809	0.398158	0.319788	0.227344	0.134228	0.0468634		317.79	0.749437	0.527431	0.324315	0.178112	0.123247	0.075803	0.0356093
	5.30042	1.01471		5.30167	-0.503063			317.99	0.616698	0.49241	0.398144	0.320164	0.227508	0.134278	0.0466729		317.99	0.74972	0.527639	0.324612	0.178216	0.12383	0.0763033	0.0357678
	5.30375	1.02377		5.305	-0.501156			318.19	0.616382	0.492427	0.397798	0.319696	0.226877	0.134239	0.0465686		318.19	0.74932	0.527506	0.32457	0.177926	0.123412	0.0763334	0.0355788
	5.30708	1.0314		5.30833	-0.500202			318.39	0.616003	0.492345	0.397676	0.319353	0.226456	0.133941	0.0461008		318.39	0.749318	0.527575	0.325042	0.178454	0.12389	0.0764967	0.0355773
	5.31042	1.03903		5.31167	-0.500679			318.59	0.615839	0.49219	0.397601	0.319187	0.226812	0.134028	0.0457776		318.59	0.749088	0.527369	0.325104	0.178208	0.123844	0.0766682	0.0356531
	5.31375	1.04666		5.315	-0.501633			318.79	0.615553	0.491899	0.397147	0.318816	0.226536	0.133799	0.0455342		318.79	0.749032	0.526761	0.32477	0.178412	0.123882	0.0768092	0.0351446
	5.31708	1.05381		5.31833	-0.503063			318.99	0.615655	0.491904	0.397436	0.319044	0.226658	0.133922	0.0459044		318.99	0.749141	0.526977	0.324989	0.178398	0.124019	0.0771854	0.0355419
	5.32042	1.06001		5.32167	-0.504971			319.19	0.615878	0.491996	0.397891	0.319192	0.226833	0.133588	0.0460318		319.19	0.748533	0.527128	0.325156	0.178189	0.123823	0.0771019	0.035355
	5.32375	1.06525		5.325	-0.507355			319.39	0.61575	0.491719	0.397976	0.319191	0.227231	0.133222	0.0462968		319.39	0.747479	0.526249	0.324453	0.177463	0.123385	0.0764016	0.0347384
	5.32708	1.0705		5.32833	-0.509262			319.59	0.615289	0.491487	0.398005	0.31942	0.227463	0.133648	0.0464624		319.59	0.74723	0.526213	0.324937	0.177882	0.123488	0.0766717	0.0345749
	5.33042	1.07718		5.33167	-0.511646			319.79	0.614744	0.491118	0.398049	0.31911	0.227323	0.133364	0.0463592		319.79	0.746142	0.525565	0.324282	0.177721	0.122646	0.0762616	0.0335618
	5.33375	1.0829		5.335	-0.514031			319.99	0.614596	0.490887	0.398312	0.319045	0.227265	0.133824	0.0467954		319.99	0.74569	0.525743	0.323936	0.177514	0.122436	0.0759397	0.0333724
	5.33708	1.08767		5.33833	-0.516415			320.19	0.614763	0.491174	0.398127	0.318827	0.227055	0.134046	0.0473605		320.19	0.745484	0.525986	0.323287	0.177682	0.121971	0.075828	0.0334254
	5.34042	1.09196		5.34167	-0.518322			320.39	0.614545	0.491151	0.397796	0.318399	0.227199	0.133592	0.0475585		320.39	0.74489	0.526166	0.323281	0.178135	0.121876	0.0759169	0.0334154
	5.34375	1.09577		5.345	-0.519276			320.59	0.614223	0.491101	0.397163	0.318733	0.22697	0.13398	0.0473952		320.59	0.744572	0.526005	0.323152	0.178482	0.121838	0.0761581	0.0336175
	5.34708	1.10006		5.34833	-0.519276			320.79	0.613981	0.491115	0.397168	0.318847	0.227397	0.134199	0.047289		320.79	0.744307	0.525847	0.322771	0.178575	0.121601	0.076089	0.0338841
	5.35042	1.10292		5.35167	-0.518799			320.99	0.613646	0.490964	0.397095	0.319188	0.227217	0.134127	0.0470517		320.99	0.744033	0.525589	0.322604	0.177959	0.12103	0.0757017	0.0344323
	5.35375	1.10435		5.355	-0.517845			321.19	0.613625	0.490917	0.396703	0.319455	0.227453	0.134473	0.0469432		321.19	0.74409	0.525348	0.321918	0.177717	0.120596	0.0751575	0.0345059
	5.35708	1.10579		5.35833	-0.517368			321.39	0.613193	0.490287	0.395908	0.318901	0.227132	0.134606	0.0466012		321.39	0.743524	0.525227	0.321821	0.177147	0.120404	0.0752821	0.0344038
	5.36042	1.10722		5.36167	-0.516892			321.59	0.613267	0.490443	0.396012	0.318969	0.227132	0.134848	0.0465363		321.59	0.743529	0.525403	0.321705	0.176841	0.120512	0.0751042	0.0339184
	5.36375	1.10912		5.365	-0.516892			321.79	0.612951	0.49015	0.395227	0.318723	0.226733	0.134729	0.0464271		321.79	0.74361	0.525334	0.321493	0.176545	0.121034	0.0749178	0.0338988
	5.36708	1.11151		5.36833	-0.517368			321.99	0.612644	0.490011	0.395084	0.318752	0.226767	0.134707	0.0460784		321.99	0.743348	0.525234	0.321317	0.176423	0.120912	0.0748764	0.0337819
	5.37042	1.11437		5.37167	-0.517845			322.19	0.612497	0.490098	0.395107	0.317978	0.226045	0.134155	0.0458766		322.19	0.743144	0.525087	0.321232	0.176334	0.120196	0.0742793	0.0334708
	5.37375	1.11675		5.375	-0.518799			322.39	0.612242	0.490374	0.395052	0.317728	0.225589	0.133733	0.0455495		322.39	0.743274	0.524605	0.321336	0.176061	0.120458	0.0740577	0.0329369
	5.37708	1.11818		5.37833	-0.520706			322.59	0.611914	0.49027	0.395104	0.31732	0.225546	0.133571	0.0450207		322.59	0.743021	0.52441	0.32105	0.175281	0.120474	0.0741851	0.0327705
	5.38042	1.11771		5.38167	-0.52309			322.79	0.61193	0.490085	0.394911	0.317746	0.225592	0.13327	0.0454607		322.79	0.742644	0.523856	0.320673	0.174836	0.120655	0.0740819	0.0321584
	5.38375	1.11723		5.385	-0.524998			322.99	0.612532	0.490515	0.395619	0.318203	0.225999	0.133821	0.0460829		322.99	0.742176	0.523388	0.320733	0.17427	0.120797	0.0739525	0.0321457
	5.38708	1.1158		5.38833	-0.527382			323.19	0.612619	0.49078	0.395581	0.318133	0.226117	0.133692	0.0462832		323.19	0.741922	0.522631	0.320682	0.173914	0.121127	0.0741962	0.031607
	5.39042	1.11294		5.39167	-0.529766			323.39	0.61219	0.490509	0.395437	0.318211	0.226043	0.133439	0.0464811		323.39	0.742003	0.522114	0.320567	0.174128	0.121644	0.0749336	0.0317903
	5.39375	1.10912		5.395	-0.531197			323.59	0.612186	0.490722	0.395985	0.318632	0.226234	0.134594	0.046913		323.59	0.742271	0.522419	0.32139	0.17453	0.122299	0.075625	0.0323141
	5.39708	1.10579		5.39833	-0.531197			323.79	0.612078	0.490556	0.396138	0.318118	0.225883	0.1341	0.0468408		323.79	0.742115	0.522059	0.321077	0.174322	0.121922	0.0752069	0.032321
	5.40042	1.10435		5.40167	-0.53072			323.99	0.612431	0.490572	0.396564	0.31835	0.22582	0.134142	0.0468117		323.99	0.742201	0.522309	0.320928	0.174581	0.122383	0.0753925	0.0328843
	5.40375	1.1034		5.405	-0.529766			324.19	0.612553	0.490785	0.396676	0.318589	0.225633	0.13409	0.0469485		324.19	0.742001	0.521941	0.320433	0.17423	0.12238	0.0751296	0.0328475
	5.40708	1.10149		5.40833	-0.528336			324.39	0.61238	0.490936	0.396929	0.319269	0.225997	0.134499	0.0470064		324.39	0.741949	0.522194	0.321325	0.174938	0.123245	0.0754961	0.0333567
	5.41042	1.10006		5.41167	-0.527382			324.59	0.611847	0.490689	0.396827	0.319879	0.226263	0.135199	0.0469536		324.59	0.742046	0.521995	0.321161	0.174739	0.123196	0.0758681	0.0334107
	5.41375	1.09959		5.415	-0.527382			324.79	0.611767	0.490581	0.397161	0.320234	0.226626	0.135271	0.0472172		324.79	0.742027	0.521754	0.321204	0.174541	0.122991	0.0756786	0.0336401
	5.41708	1.09816		5.41833	-0.527382			324.99	0.611925	0.49024	0.397083	0.320899	0.227022	0.135907	0.0476073		324.99	0.741702	0.521619	0.320924	0.174307	0.122395	0.0750353	0.0336092
	5.42042	1.09434		5.42167	-0.528812			325.19	0.611778	0.489883	0.397047	0.321206	0.227523	0.136331	0.0478726		325.19	0.741634	0.521944	0.321048	0.174767	0.122735	0.075045	0.0341399
	5.42375	1.0891		5.425	-0.530243			325.39	0.61123	0.489046	0.396147	0.321001	0.227408	0.135984	0.0476794		325.39	0.741486	0.521978	0.321193	0.174576	0.123004	0.0751841	0.0342827
	5.42708	1.08337		5.42833	-0.531673			325.59	0.610979	0.488872	0.395861	0.321042	0.227215	0.13605	0.0475159		325.59	0.741661	0.522212	0.32113	0.174904	0.122944	0.0750857	0.0343591
	5.43042	1.07861		5.43167	-0.533104			325.79	0.610448	0.48853	0.395306	0.320757	0.227256	0.135895	0.0475095		325.79	0.741329	0.522283	0.32133	0.17496	0.122916	0.0751841	0.0345287
	5.43375	1.07384		5.435	-0.535011			325.99	0.610455	0.488463	0.395128	0.320371	0.227055	0.135811	0.0474687		325.99	0.74096	0.52246	0.321451	0.175242	0.122463	0.0754357	0.034487
	5.43708	1.06859		5.43833	-0.536442			326.19	0.609774	0.487883	0.394683	0.319522	0.226387	0.135278	0.0471767		326.19	0.740347	0.521865	0.32121	0.174926	0.122155	0.0748026	0.0337007
	5.44042	1.06382		5.44167	-0.537396			326.39	0.609085	0.487465	0.393971	0.319192	0.226525	0.134936	0.0468449		326.39	0.740058	0.52179	0.321157	0.174626	0.122071	0.0751557	0.0334792
	5.44375	1.0581		5.445	-0.537872			326.59	0.60891	0.487212	0.393916	0.318776	0.226677	0.134579	0.0466519		326.59	0.739875	0.521915	0.320933	0.174388	0.121921	0.0751204	0.0331245
	5.44708	1.05238		5.44833	-0.539303			326.79	0.60885	0.487329	0.393341	0.31891	0.227216	0.134489	0.0472242		326.79	0.739258	0.521362	0.3204	0.174162	0.12147	0.0748025	0.0329293
	5.45042	1.04523		5.45167	-0.540733			326.99	0.608711	0.487824	0.393277	0.31843	0.227071	0.134976	0.0470327		326.99	0.739224	0.521013	0.319916	0.17399	0.121348	0.0750218	0.0329639
	5.45375	1.03712		5.455	-0.54121			327.19	0.608258	0.488105	0.393235	0.318197	0.226983	0.135013	0.0471297		327.19	0.739108	0.521016	0.320074	0.173753	0.121288	0.0753933	0.0332207
	5.45708	1.02949		5.45833	-0.54121			327.39	0.607816	0.487695	0.393184	0.318286	0.2265	0.134597	0.0469778		327.39	0.738583	0.520681	0.32029	0.173686	0.12107	0.0755335	0.0334794
	5.46042	1.02282		5.46167	-0.54121			327.59	0.60818	0.488061	0.393862	0.318317	0.226864	0.135255	0.0472568		327.59	0.738234	0.520204	0.319878	0.173144	0.120657	0.0747884	0.0331997
	5.46375	1.01709		5.465	-0.54121			327.79	0.60806	0.488234	0.394302	0.318006	0.22672	0.135024	0.0473358		327.79	0.738328	0.519955	0.319549	0.172959	0.12067	0.0743121	0.0331688
	5.46708	1.01089		5.46833	-0.542641			327.99	0.608493	0.488594	0.394398	0.318192	0.226934	0.135198	0.0476453		327.99	0.738392	0.519881	0.319516	0.173245	0.121161	0.0743847	0.0337181
	5.47042	1.00517		5.47167	-0.544071			328.19	0.607956	0.48876	0.394505	0.318102	0.226777	0.13495	0.0477907		328.19	0.73894	0.520141	0.320043	0.173689	0.121571	0.0742657	0.0339331
	5.47375	1.00088		5.475	-0.545979			328.39	0.608238	0.489035	0.395274	0.318401	0.227176	0.135354	0.0477652		328.39	0.738742	0.520455	0.32039	0.174295	0.122064	0.0741324	0.0341015
	5.47708	0.99659		5.47833	-0.546932			328.59	0.608089	0.488849	0.395436	0.318565	0.227207	0.135425	0.0476778		328.59	0.738663	0.520709	0.32053	0.174433	0.122147	0.0741312	0.0343818
	5.48042	0.990391		5.48167	-0.547886			328.79	0.608024	0.488309	0.395368	0.318445	0.226816	0.135183	0.047689		328.79	0.738667	0.520605	0.320635	0.17467	0.122199	0.0739946	0.0349886
	5.48375	0.982761		5.485	-0.547886			328.99	0.607835	0.488339	0.395655	0.318651	0.227366	0.135515	0.0480498		328.99	0.738311	0.520424	0.320207	0.174837	0.121864	0.0738912	0.0350635
	5.48708	0.975132		5.48833	-0.547409			329.19	0.607102	0.487742	0.395606	0.318217	0.226891	0.135059	0.0475156		329.19	0.7379	0.520207	0.320534	0.174973	0.122193	0.0738907	0.0354493
	5.49042	0.967979		5.49167	-0.545979			329.39	0.606647	0.486957	0.394972	0.31786	0.226244	0.134532	0.0469782		329.39	0.73722	0.519949	0.320023	0.174719	0.121814	0.0742362	0.0349609
	5.49375	0.96035		5.495	-0.545025			329.59	0.60684	0.48706	0.395341	0.318258	0.226049	0.134514	0.0470138		329.59	0.737042	0.519739	0.320363	0.174956	0.121887	0.0745473	0.0354176
	5.49708	0.952244		5.49833	-0.545502			329.79	0.607007	0.487505	0.395523	0.318114	0.226015	0.134414	0.0473558		329.79	0.73653	0.519547	0.320044	0.174877	0.1218	0.0744968	0.0352413
	5.50042	0.944138		5.50167	-0.547886			329.99	0.606705	0.486738	0.394991	0.3175	0.225365	0.133892	0.046951		329.99	0.736238	0.51932	0.319799	0.174987	0.121726	0.074519	0.0349741
	5.50375	0.937462		5.505	-0.550747			330.19	0.606007	0.48609	0.394751	0.316962	0.224855	0.133317	0.0466453		330.19	0.736015	0.518992	0.319623	0.175036	0.121639	0.0743017	0.0343157
	5.50708	0.931263		5.50833	-0.553608			330.39	0.605903	0.486255	0.394782	0.316843	0.225065	0.132886	0.0469065		330.39	0.736066	0.519209	0.319446	0.175655	0.121443	0.0744339	0.0342015
	5.51042	0.923634		5.51167	-0.555992			330.59	0.605783	0.485826	0.39452	0.316363	0.225085	0.132741	0.046672		330.59	0.736045	0.519097	0.319512	0.175701	0.121338	0.0742773	0.034068
	5.51375	0.915527		5.515	-0.558376			330.79	0.60515	0.485843	0.393871	0.316569	0.224942	0.133024	0.046718		330.79	0.735574	0.51921	0.319109	0.175442	0.121228	0.0742781	0.0342997
	5.51708	0.907898		5.51833	-0.560761			330.99	0.605228	0.485972	0.393651	0.316373	0.2247	0.133376	0.0467977		330.99	0.73558	0.519445	0.319072	0.175281	0.121076	0.0746499	0.0337756
	5.52042	0.901222		5.52167	-0.562668			331.19	0.605348	0.486232	0.393801	0.316762	0.224933	0.133607	0.0471489		331.19	0.735266	0.519803	0.319479	0.175175	0.121139	0.0748116	0.0338272
	5.52375	0.89407		5.525	-0.564575			331.39	0.605367	0.485701	0.393448	0.31669	0.224615	0.133247	0.0471795		331.39	0.735306	0.519536	0.319578	0.174808	0.121056	0.0745027	0.0335839
	5.52708	0.885963		5.52833	-0.567913			331.59	0.605847	0.486124	0.393484	0.316901	0.22485	0.133645	0.0478562		331.59	0.735071	0.519265	0.319043	0.173999	0.121197	0.0741794	0.0331496
	5.53042	0.878811		5.53167	-0.571728			331.79	0.606036	0.485901	0.393219	0.31682	0.224621	0.133843	0.0477029		331.79	0.735369	0.519509	0.319214	0.174094	0.121178	0.0742481	0.0332428
	5.53375	0.872135		5.535	-0.576019			331.99	0.605837	0.485824	0.392587	0.316761	0.224654	0.133606	0.047574		331.99	0.73545	0.519369	0.319278	0.173972	0.121209	0.0742205	0.0334184
	5.53708	0.865459		5.53833	-0.579357			332.19	0.605538	0.4851	0.392241	0.31601	0.224517	0.132969	0.0469868		332.19	0.735537	0.519781	0.319601	0.174227	0.121338	0.0745331	0.0337037
	5.54042	0.858307		5.54167	-0.582218			332.39	0.605831	0.484845	0.392611	0.316543	0.225152	0.133338	0.0468965		332.39	0.73542	0.519994	0.319893	0.174014	0.121726	0.0747631	0.0342235
	5.54375	0.851631		5.545	-0.584126			332.59	0.605644	0.484856	0.392702	0.317186	0.225546	0.133886	0.0469424		332.59	0.735294	0.519903	0.320183	0.173832	0.121854	0.0750207	0.0349397
	5.54708	0.845909		5.54833	-0.585556			332.79	0.604942	0.484497	0.392132	0.316788	0.225243	0.134062	0.0466559		332.79	0.735119	0.519394	0.32	0.173528	0.12178	0.0748996	0.0347223
	5.55042	0.83971		5.55167	-0.586033			332.99	0.604842	0.484604	0.392353	0.316798	0.225639	0.134553	0.046845		332.99	0.734855	0.519261	0.319844	0.173452	0.121836	0.0747057	0.0342733
	5.55375	0.832558		5.555	-0.587463			333.19	0.604336	0.484191	0.392089	0.316624	0.224907	0.134088	0.0460193		333.19	0.734605	0.51899	0.320138	0.173095	0.122115	0.0748578	0.0343417
	5.55708	0.824451		5.55833	-0.589848			333.39	0.604387	0.484168	0.392432	0.316943	0.225125	0.134053	0.0457992		333.39	0.734332	0.518821	0.32004	0.173029	0.122053	0.0752998	0.0341981
	5.56042	0.816345		5.56167	-0.593185			333.59	0.604579	0.484349	0.392858	0.3171	0.225101	0.133849	0.0458534		333.59	0.73445	0.51834	0.319971	0.172811	0.122336	0.0751642	0.0342787
	5.56375	0.806808		5.565	-0.598431			333.79	0.604357	0.484107	0.392498	0.316679	0.224461	0.133653	0.0453422		333.79	0.734098	0.518218	0.319468	0.173114	0.122001	0.0749331	0.0339491
	5.56708	0.797272		5.56833	-0.603676			333.99	0.603543	0.483574	0.392395	0.316294	0.224374	0.133596	0.0449894		333.99	0.734252	0.518105	0.319674	0.173345	0.122089	0.0749635	0.0339654
	5.57042	0.788212		5.57167	-0.609875			334.19	0.603366	0.483584	0.392411	0.315889	0.223955	0.13329	0.0452076		334.19	0.734021	0.517949	0.31931	0.173489	0.121709	0.0748199	0.0339756
	5.57375	0.780582		5.575	-0.61655			334.39	0.603368	0.483712	0.392903	0.316039	0.224465	0.133399	0.0454712		334.39	0.733968	0.51796	0.319176	0.17368	0.12191	0.0747845	0.0338427
	5.57708	0.773907		5.57833	-0.62418			334.59	0.603339	0.483497	0.393194	0.316173	0.224672	0.133531	0.0452408		334.59	0.733923	0.5176	0.318885	0.173292	0.121872	0.0743444	0.0339225
	5.58042	0.768185		5.58167	-0.631332			334.79	0.603075	0.483858	0.393465	0.31661	0.224686	0.133422	0.0454505		334.79	0.733375	0.517716	0.318221	0.172704	0.121546	0.0740154	0.0339846
	5.58375	0.762939		5.585	-0.638485			334.99	0.603314	0.48407	0.393364	0.31647	0.224919	0.133507	0.0462663		334.99	0.733012	0.517647	0.317687	0.172162	0.121096	0.0740008	0.0337291
	5.58708	0.758648		5.58833	-0.644207			335.19	0.602748	0.483743	0.393074	0.31627	0.224419	0.133051	0.046477		335.19	0.732777	0.517126	0.317448	0.171554	0.121205	0.0737312	0.0339986
	5.59042	0.752449		5.59167	-0.648975			335.39	0.602355	0.48325	0.392866	0.316047	0.223727	0.13298	0.0467617		335.39	0.732481	0.516702	0.317091	0.171154	0.120915	0.0733397	0.0338747
	5.59375	0.745296		5.595	-0.654221			335.59	0.602072	0.483207	0.392585	0.315962	0.223605	0.132638	0.0466967		335.59	0.731666	0.516277	0.316436	0.170537	0.120496	0.0731796	0.0334648
	5.59708	0.73719		5.59833	-0.659943			335.79	0.601863	0.482699	0.392113	0.315958	0.223559	0.132463	0.0460774		335.79	0.731817	0.516283	0.316485	0.171203	0.120077	0.0733237	0.0334749
	5.60042	0.729561		5.60167	-0.665188			335.99	0.601501	0.482543	0.391585	0.316345	0.223919	0.132311	0.0462737		335.99	0.732046	0.516105	0.316783	0.171425	0.120495	0.0738705	0.0340418
	5.60375	0.722408		5.605	-0.669956			336.19	0.601275	0.482664	0.391354	0.316352	0.224227	0.132267	0.0459416		336.19	0.732096	0.516169	0.317274	0.171629	0.120609	0.0746904	0.0345583
	5.60708	0.715733		5.60833	-0.675201			336.39	0.600585	0.48323	0.391441	0.317027	0.224429	0.132894	0.0460317		336.39	0.73223	0.516064	0.317741	0.171654	0.120824	0.074893	0.0349655
	5.61042	0.709057		5.61167	-0.680447			336.59	0.599803	0.483528	0.39095	0.316999	0.22425	0.132839	0.0456857		336.59	0.731872	0.515817	0.317735	0.171571	0.1208	0.0748649	0.0345896
	5.61375	0.704288		5.615	-0.684261			336.79	0.599319	0.483303	0.390335	0.316689	0.22374	0.132721	0.0456071		336.79	0.732171	0.516364	0.318071	0.172101	0.121081	0.0752504	0.0346229
	5.61708	0.699997		5.61833	-0.686169			336.99	0.599931	0.483558	0.390705	0.316736	0.224297	0.132921	0.0459654		336.99	0.732667	0.517554	0.31887	0.172768	0.121773	0.0758846	0.0349143
	5.62042	0.695705		5.62167	-0.687122			337.19	0.600002	0.483769	0.39095	0.316829	0.224511	0.133162	0.0459836		337.19	0.732775	0.517882	0.31935	0.17304	0.122078	0.07636	0.0353562
	5.62375	0.690937		5.625	-0.688553			337.39	0.600601	0.483799	0.391919	0.317136	0.224955	0.133521	0.0464154		337.39	0.732689	0.518046	0.318908	0.173354	0.12198	0.0765055	0.0348735
	5.62708	0.686169		5.62833	-0.688553			337.59	0.601069	0.483739	0.391871	0.317317	0.224952	0.133274	0.0468619		337.59	0.732469	0.518043	0.319118	0.173383	0.122256	0.0769222	0.0347444
	5.63042	0.6814		5.63167	-0.686169			337.79	0.601852	0.484282	0.392779	0.317997	0.225802	0.134104	0.0477067		337.79	0.732344	0.518196	0.31916	0.173796	0.122073	0.0769602	0.0345158
	5.63375	0.675678		5.635	-0.681877			337.99	0.6022	0.484546	0.393623	0.318179	0.226782	0.134324	0.0480633		337.99	0.732218	0.5183	0.319258	0.173399	0.122388	0.0768427	0.0343507
	5.63708	0.669956		5.63833	-0.676632			338.19	0.602215	0.484252	0.393666	0.317682	0.226061	0.134154	0.047728		338.19	0.731623	0.518502	0.318808	0.17325	0.12247	0.0766613	0.0341894
	5.64042	0.664711		5.64167	-0.67091			338.39	0.602897	0.484468	0.394439	0.318045	0.226721	0.13441	0.0477591		338.39	0.731586	0.518387	0.31892	0.173272	0.122634	0.076707	0.0337016
	5.64375	0.660419		5.645	-0.663757			338.59	0.602753	0.484389	0.394724	0.31774	0.226737	0.134409	0.0479671		338.59	0.73107	0.51794	0.318255	0.172891	0.122101	0.0760885	0.0336613
	5.64708	0.656605		5.64833	-0.655651			338.79	0.602348	0.484196	0.394762	0.317738	0.226434	0.134185	0.0481306		338.79	0.73018	0.517451	0.317781	0.172458	0.121533	0.0757871	0.033754
	5.65042	0.65279		5.65167	-0.648499			338.99	0.601971	0.483872	0.393775	0.317439	0.226294	0.134303	0.048416		338.99	0.729121	0.516534	0.317079	0.171787	0.120909	0.0749181	0.0330213
	5.65375	0.648499		5.655	-0.641823			339.19	0.601306	0.482921	0.393409	0.316809	0.225879	0.134022	0.0484692		339.19	0.728624	0.515906	0.316791	0.171516	0.120904	0.0742054	0.0327752
	5.65708	0.64373		5.65833	-0.635147			339.39	0.601174	0.482737	0.393286	0.316716	0.225845	0.1343	0.0486722		339.39	0.728202	0.515611	0.31658	0.171647	0.120663	0.0736529	0.0323933
	5.66042	0.638008		5.66167	-0.627518			339.59	0.601127	0.482459	0.393225	0.316758	0.226388	0.134262	0.0486808		339.59	0.727905	0.515315	0.315996	0.171127	0.11986	0.0732326	0.0318881
	5.66375	0.631332		5.665	-0.618458			339.79	0.600784	0.482329	0.392376	0.316669	0.22618	0.134338	0.0483987		339.79	0.728301	0.515045	0.316471	0.1713	0.119478	0.073478	0.0320479
	5.66708	0.626087		5.66833	-0.607491			339.99	0.599923	0.482073	0.391495	0.316227	0.226127	0.1339	0.0484687		339.99	0.727892	0.514357	0.316177	0.17049	0.11925	0.0733788	0.0321501
	5.67042	0.621319		5.67167	-0.595093			340.19	0.599514	0.482312	0.390843	0.31584	0.225829	0.133688	0.0480844		340.19	0.727467	0.514116	0.31622	0.170052	0.118857	0.073665	0.0316892
	5.67375	0.617027		5.675	-0.582695			340.39	0.599054	0.482393	0.390231	0.31551	0.225465	0.133436	0.0477962		340.39	0.7275	0.513915	0.315949	0.170139	0.118591	0.0734837	0.0316584
	5.67708	0.612736		5.67833	-0.571728			340.59	0.598524	0.481986	0.389333	0.315191	0.225005	0.133205	0.0475396		340.59	0.727649	0.514177	0.315872	0.170175	0.119064	0.0737402	0.0315952
	5.68042	0.607967		5.68167	-0.562191			340.79	0.598907	0.481911	0.389182	0.315328	0.225185	0.13305	0.0475976		340.79	0.728489	0.515331	0.316349	0.170764	0.119358	0.074658	0.0324736
	5.68375	0.603676		5.685	-0.555992			340.99	0.599489	0.482252	0.389376	0.31532	0.225732	0.133068	0.0479786		340.99	0.728605	0.515471	0.316534	0.170445	0.119507	0.0745045	0.0324266
	5.68708	0.599861		5.68833	-0.552177			341.19	0.599642	0.482132	0.389441	0.31509	0.225521	0.132899	0.0481489		341.19	0.728595	0.515018	0.316097	0.170091	0.119491	0.0744069	0.0322943
	5.69042	0.59557		5.69167	-0.55027			341.39	0.600119	0.482106	0.389793	0.315491	0.225417	0.132725	0.048358		341.39	0.728281	0.514654	0.316076	0.169764	0.119656	0.0746764	0.0323355
	5.69375	0.591755		5.695	-0.548363			341.59	0.600204	0.482402	0.389922	0.315875	0.225795	0.132592	0.0486593		341.59	0.72845	0.515079	0.31693	0.169687	0.120378	0.0751545	0.0327595
	5.69708	0.58794		5.69833	-0.545979			341.79	0.599914	0.482608	0.390306	0.315802	0.225624	0.132407	0.0480049		341.79	0.728365	0.51498	0.316941	0.169725	0.120842	0.0748553	0.0326985
	5.70042	0.583649		5.70167	-0.544071			341.99	0.599256	0.482238	0.389795	0.315532	0.225053	0.132149	0.0467099		341.99	0.728071	0.514819	0.317063	0.169578	0.121274	0.0750312	0.0325101
	5.70375	0.579357		5.705	-0.542641			342.19	0.598659	0.481957	0.389535	0.315228	0.224125	0.132132	0.046224		342.19	0.727854	0.514769	0.316971	0.170109	0.121832	0.0751862	0.0327372
	5.70708	0.574112		5.70833	-0.541687			342.39	0.598694	0.481979	0.389473	0.315278	0.224329	0.132218	0.0457912		342.39	0.72783	0.514388	0.316756	0.170367	0.121546	0.0755122	0.0329753
	5.71042	0.569344		5.71167	-0.543118			342.59	0.59841	0.482012	0.389774	0.315352	0.224328	0.132404	0.0457827		342.59	0.727722	0.513923	0.316472	0.170504	0.121529	0.0753143	0.033306
	5.71375	0.566483		5.715	-0.545502			342.79	0.598032	0.481798	0.38957	0.315757	0.224101	0.132628	0.0456151		342.79	0.727584	0.513751	0.316295	0.17087	0.121479	0.0750683	0.0339511
	5.71708	0.563622		5.71833	-0.548363			342.99	0.597888	0.481537	0.389229	0.315463	0.224328	0.133031	0.0452754		342.99	0.727651	0.513335	0.316118	0.1708	0.121351	0.0746576	0.0337129
	5.72042	0.561237		5.72167	-0.551224			343.19	0.597459	0.480884	0.389153	0.314919	0.224045	0.133081	0.0453858		343.19	0.727995	0.513261	0.316063	0.171144	0.121496	0.0747112	0.0342201
	5.72375	0.55933		5.725	-0.555515			343.39	0.597479	0.481157	0.389134	0.315096	0.224206	0.133427	0.0450451		343.39	0.727762	0.512974	0.315937	0.171303	0.121158	0.0745798	0.0343673
	5.72708	0.557899		5.72833	-0.55933			343.59	0.596924	0.480401	0.388728	0.314701	0.224104	0.133146	0.0444736		343.59	0.727683	0.51277	0.315565	0.170899	0.120612	0.0744378	0.0343879
	5.73042	0.556946		5.73167	-0.563145			343.79	0.596365	0.480197	0.3876	0.314154	0.223427	0.133073	0.0444149		343.79	0.727642	0.512557	0.315741	0.171294	0.120466	0.0747319	0.0349092
	5.73375	0.555515		5.735	-0.566483			343.99	0.596482	0.480349	0.387465	0.314113	0.22373	0.132767	0.0448072		343.99	0.727036	0.512316	0.315217	0.171068	0.120205	0.0746175	0.0348422
	5.73708	0.553608		5.73833	-0.570297			344.19	0.597211	0.48057	0.387819	0.314724	0.223833	0.13365	0.0449867		344.19	0.726548	0.512081	0.315103	0.170911	0.120012	0.0748026	0.0342425
	5.74042	0.551701		5.74167	-0.575066			344.39	0.597184	0.480378	0.387572	0.314495	0.223696	0.134049	0.0451235		344.39	0.726635	0.511884	0.314518	0.170999	0.119843	0.0747581	0.0338675
	5.74375	0.549316		5.745	-0.57888			344.59	0.596993	0.4801	0.387409	0.314383	0.223837	0.134179	0.0452785		344.59	0.726491	0.512159	0.314408	0.171215	0.119927	0.0748664	0.0339102
	5.74708	0.545502		5.74833	-0.582218			344.79	0.597127	0.479905	0.387532	0.314408	0.224149	0.133704	0.0456255		344.79	0.726423	0.512373	0.314306	0.171247	0.119541	0.0748176	0.0336882
	5.75042	0.541687		5.75167	-0.585079			344.99	0.59736	0.480057	0.38787	0.314342	0.224562	0.133857	0.0463267		344.99	0.725773	0.511989	0.314058	0.170458	0.119296	0.0741884	0.0331321
	5.75375	0.538349		5.755	-0.58794			345.19	0.597682	0.480039	0.388116	0.314425	0.224682	0.133756	0.0465607		345.19	0.725507	0.511647	0.314232	0.170105	0.119394	0.0742776	0.0326249
	5.75708	0.535011		5.75833	-0.591755			345.39	0.598188	0.479997	0.388504	0.314735	0.225088	0.134056	0.0473841		345.39	0.724439	0.511635	0.314284	0.169684	0.118886	0.0740039	0.0327708
	5.76042	0.53215		5.76167	-0.595093			345.59	0.597665	0.479632	0.388444	0.314175	0.225132	0.133916	0.0473503		345.59	0.724286	0.511962	0.314385	0.169597	0.119482	0.0742306	0.0324752
	5.76375	0.529766		5.765	-0.597477			345.79	0.597332	0.479215	0.388282	0.31374	0.224565	0.133472	0.0470273		345.79	0.723278	0.51151	0.314234	0.169497	0.119203	0.0738077	0.0317071
	5.76708	0.529289		5.76833	-0.598908			345.99	0.597194	0.479243	0.388355	0.31382	0.224755	0.133742	0.0470494		345.99	0.723213	0.511802	0.313971	0.169821	0.118998	0.0744089	0.0310227
	5.77042	0.528812		5.77167	-0.600338			346.19	0.597267	0.479095	0.388576	0.313823	0.224688	0.133611	0.0476659		346.19	0.722961	0.512208	0.313795	0.169928	0.118876	0.0744548	0.0312059
	5.77375	0.526905		5.775	-0.601769			346.39	0.596791	0.479036	0.388667	0.314003	0.224525	0.133106	0.0474671		346.39	0.723228	0.512479	0.313975	0.169913	0.118444	0.0747835	0.0315869
	5.77708	0.524521		5.77833	-0.602722			346.59	0.596985	0.479291	0.388939	0.314103	0.224776	0.133106	0.0475831		346.59	0.72363	0.512738	0.314152	0.169982	0.118552	0.0746267	0.0315739
	5.78042	0.522614		5.78167	-0.603199			346.79	0.596501	0.479176	0.388732	0.313955	0.224693	0.132786	0.0475808		346.79	0.724377	0.513351	0.31445	0.169901	0.118584	0.0751278	0.0322336
	5.78375	0.520706		5.785	-0.604153			346.99	0.596414	0.479104	0.388283	0.313441	0.224587	0.132434	0.0471446		346.99	0.724822	0.513264	0.314795	0.169748	0.118475	0.0750537	0.0321672
	5.78708	0.517368		5.78833	-0.607014			347.19	0.596325	0.479496	0.388343	0.313718	0.224943	0.132361	0.0474137		347.19	0.724449	0.513546	0.314825	0.169802	0.118438	0.074767	0.0328173
	5.79042	0.514507		5.79167	-0.610828			347.39	0.596521	0.480051	0.388723	0.314231	0.225219	0.132615	0.0474502		347.39	0.724711	0.513663	0.315122	0.169913	0.118682	0.0748231	0.0330209
	5.79375	0.511646		5.795	-0.614643			347.59	0.59574	0.479535	0.388181	0.313876	0.224474	0.132124	0.0470627		347.59	0.72507	0.513728	0.315498	0.16989	0.118678	0.0746984	0.0332889
	5.79708	0.510693		5.79833	-0.617027			347.79	0.595892	0.480186	0.388239	0.314176	0.22447	0.132299	0.0472659		347.79	0.72547	0.514294	0.315654	0.170316	0.119033	0.0749725	0.0339109
	5.80042	0.509739		5.80167	-0.618935			347.99	0.595938	0.480555	0.388498	0.314569	0.224651	0.132254	0.0473735		347.99	0.725924	0.514611	0.315732	0.170228	0.119658	0.0750851	0.0340189
	5.80375	0.509262		5.805	-0.618935			348.19	0.59565	0.480146	0.388164	0.314758	0.2247	0.132742	0.0471975		348.19	0.725649	0.513939	0.31532	0.169795	0.119759	0.0744054	0.0334995
	5.80708	0.509262		5.80833	-0.617981			348.39	0.595194	0.479834	0.387819	0.314737	0.22486	0.132485	0.0472148		348.39	0.725823	0.51384	0.315059	0.17013	0.119897	0.0743433	0.0333328
	5.81042	0.508785		5.81167	-0.61655			348.59	0.595336	0.479911	0.387958	0.314878	0.225378	0.131928	0.0469392		348.59	0.725907	0.513666	0.315139	0.170214	0.119981	0.074452	0.0333832
	5.81375	0.506878		5.815	-0.615597			348.79	0.595165	0.479598	0.388002	0.314682	0.225317	0.131622	0.0466557		348.79	0.725882	0.513378	0.314727	0.169726	0.120325	0.0743155	0.0331228
	5.81708	0.504017		5.81833	-0.61512			348.99	0.59507	0.479694	0.388008	0.314911	0.225732	0.131781	0.0466751		348.99	0.725931	0.513299	0.314964	0.169626	0.120706	0.0746165	0.0333468
	5.82042	0.500679		5.82167	-0.616074			349.19	0.594976	0.479602	0.388049	0.315147	0.225968	0.131962	0.0463934		349.19	0.725157	0.512389	0.314497	0.169516	0.120678	0.0743098	0.0334281
	5.82375	0.495911		5.825	-0.617027			349.39	0.594792	0.479373	0.38793	0.314595	0.225498	0.132259	0.0467196		349.39	0.724147	0.51232	0.314094	0.169785	0.120459	0.0740078	0.0338819
	5.82708	0.491142		5.82833	-0.617504			349.59	0.594588	0.479465	0.387795	0.314548	0.225461	0.132427	0.0466855		349.59	0.724313	0.511845	0.314234	0.169899	0.120768	0.0742504	0.0343402
	5.83042	0.486374		5.83167	-0.617504			349.79	0.594446	0.479791	0.387888	0.314435	0.225128	0.132709	0.0466282		349.79	0.723993	0.511882	0.314369	0.170272	0.12026	0.0744194	0.0345004
	5.83375	0.482559		5.835	-0.617504			349.99	0.594656	0.479952	0.387979	0.314299	0.225011	0.133093	0.0468747		349.99	0.723791	0.51178	0.314178	0.170294	0.120141	0.0743301	0.0342448
	5.83708	0.480175		5.83833	-0.617504			350.19	0.594863	0.479808	0.388367	0.314302	0.224715	0.133115	0.0469356		350.19	0.723629	0.511568	0.314422	0.170082	0.120042	0.0738288	0.0344845
	5.84042	0.478268		5.84167	-0.617504			350.39	0.594657	0.480005	0.388503	0.314506	0.224621	0.13322	0.0470375		350.39	0.723842	0.511311	0.314749	0.169853	0.119967	0.0734687	0.0345159
	5.84375	0.47636		5.845	-0.617981			350.59	0.595153	0.480025	0.388609	0.314155	0.225104	0.133682	0.0471254		350.59	0.723765	0.511357	0.314527	0.16957	0.119943	0.0734769	0.0343114
	5.84708	0.473976		5.84833	-0.618458			350.79	0.595288	0.480001	0.388591	0.313659	0.22501	0.133679	0.0472708		350.79	0.723469	0.511098	0.314324	0.169014	0.119239	0.0729556	0.0343519
	5.85042	0.471592		5.85167	-0.618935			350.99	0.595597	0.479852	0.388837	0.31359	0.225246	0.133885	0.0473166		350.99	0.723913	0.51143	0.314785	0.169273	0.119529	0.072809	0.0344798
	5.85375	0.469685		5.855	-0.618458			351.19	0.595999	0.480195	0.389895	0.314016	0.225805	0.134408	0.0479077		351.19	0.723785	0.511646	0.314775	0.169191	0.119678	0.0725928	0.034588
	5.85708	0.4673		5.85833	-0.617981			351.39	0.596189	0.479995	0.389981	0.31401	0.225208	0.134466	0.0479189		351.39	0.724058	0.511913	0.315142	0.169232	0.119839	0.0730155	0.0348786
	5.86042	0.464916		5.86167	-0.618458			351.59	0.595905	0.479369	0.38948	0.313608	0.224833	0.133745	0.0474077		351.59	0.723943	0.512365	0.315417	0.169466	0.119997	0.0730317	0.0350119
	5.86375	0.463963		5.865	-0.620365			351.79	0.595833	0.479092	0.389163	0.313534	0.225054	0.133132	0.0473447		351.79	0.724407	0.512954	0.315104	0.169585	0.1206	0.0731862	0.0350203
	5.86708	0.464916		5.86833	-0.623703			351.99	0.595771	0.478588	0.388901	0.31321	0.225399	0.132822	0.0471372		351.99	0.724283	0.512818	0.314594	0.169372	0.120542	0.0730568	0.0343621
	5.87042	0.466347		5.87167	-0.627041			352.19	0.595502	0.477764	0.38887	0.312965	0.225774	0.132518	0.0466978		352.19	0.723601	0.512523	0.31408	0.168889	0.120161	0.0727937	0.0334683
	5.87375	0.466824		5.875	-0.630379			352.39	0.595636	0.477475	0.389303	0.313148	0.225964	0.132011	0.046664		352.39	0.72319	0.512393	0.313829	0.168655	0.11985	0.073022	0.0327501
	5.87708	0.466824		5.87833	-0.63324			352.59	0.595349	0.477199	0.389238	0.312763	0.225715	0.131485	0.0460543		352.59	0.722833	0.512346	0.313605	0.16875	0.119999	0.0729761	0.0322827
	5.88042	0.465393		5.88167	-0.636101			352.79	0.594831	0.476824	0.389004	0.312714	0.225669	0.131558	0.0461458		352.79	0.722442	0.511966	0.312994	0.169102	0.12006	0.0728895	0.0322943
	5.88375	0.462055		5.885	-0.639439			352.99	0.594521	0.476636	0.38847	0.312963	0.225759	0.131781	0.0465286		352.99	0.722333	0.511927	0.312939	0.169355	0.119831	0.073311	0.0328535
	5.88708	0.45681		5.88833	-0.643253			353.19	0.593923	0.47657	0.388225	0.312711	0.22584	0.1321	0.0467775		353.19	0.722139	0.511575	0.312872	0.169486	0.120031	0.0735991	0.0330421
	5.89042	0.451088		5.89167	-0.647545			353.39	0.59349	0.47648	0.387818	0.312695	0.22544	0.132173	0.0472066		353.39	0.721857	0.51113	0.312695	0.16954	0.119932	0.0742167	0.0329132
	5.89375	0.44632		5.895	-0.653267			353.59	0.593502	0.47656	0.387604	0.313156	0.225861	0.132433	0.0474917		353.59	0.722308	0.510976	0.312981	0.16973	0.120181	0.0745406	0.0334405
	5.89708	0.442028		5.89833	-0.659943			353.79	0.592992	0.476267	0.387026	0.312608	0.225444	0.132902	0.0474905		353.79	0.722316	0.511126	0.313123	0.170023	0.12041	0.0751548	0.0333418
	5.90042	0.43726		5.90167	-0.666142			353.99	0.593182	0.476157	0.38709	0.312763	0.225424	0.133397	0.0477263		353.99	0.721988	0.510809	0.313067	0.169917	0.120386	0.0748318	0.0330136
	5.90375	0.432968		5.905	-0.672817			354.19	0.5928	0.476277	0.386959	0.313189	0.225358	0.133246	0.0472959		354.19	0.721945	0.510584	0.313002	0.169819	0.120504	0.0747633	0.0329439
	5.90708	0.429153		5.90833	-0.67997			354.39	0.592595	0.476136	0.386292	0.313091	0.225153	0.133428	0.0473504		354.39	0.722171	0.510762	0.313271	0.169835	0.120571	0.0747456	0.0328682
	5.91042	0.425339		5.91167	-0.688076			354.59	0.592483	0.476194	0.385978	0.312844	0.225049	0.133512	0.0472362		354.59	0.721666	0.510382	0.312914	0.169565	0.120613	0.0746924	0.0325178
	5.91375	0.421524		5.915	-0.697613			354.79	0.592326	0.476425	0.38567	0.312664	0.224772	0.133329	0.0468326		354.79	0.721304	0.509819	0.31227	0.168815	0.120171	0.0740315	0.0323957
	5.91708	0.417709		5.91833	-0.70858			354.99	0.592464	0.476535	0.3857	0.313325	0.225285	0.133586	0.0472353		354.99	0.721959	0.510433	0.312867	0.169287	0.120837	0.0748958	0.0329144
	5.92042	0.413418		5.92167	-0.719547			355.19	0.592002	0.476271	0.385451	0.313089	0.225106	0.132857	0.0468875		355.19	0.721674	0.510313	0.312736	0.168857	0.120955	0.0748445	0.0329224
	5.92375	0.409603		5.925	-0.729561			355.39	0.591565	0.476498	0.385431	0.313299	0.224804	0.132532	0.0463059		355.39	0.721535	0.510433	0.313002	0.169171	0.121184	0.0750765	0.0332877
	5.92708	0.405788		5.92833	-0.738621			355.59	0.591377	0.476594	0.385261	0.313267	0.225056	0.132226	0.0457853		355.59	0.721099	0.510324	0.312836	0.168853	0.120607	0.0745199	0.0327468
	5.93042	0.401974		5.93167	-0.746727			355.79	0.591348	0.476923	0.38556	0.313142	0.225331	0.132235	0.0453685		355.79	0.721062	0.510398	0.312691	0.168693	0.120266	0.0740765	0.0326482
	5.93375	0.398636		5.935	-0.75388			355.99	0.591489	0.477335	0.385852	0.312703	0.225426	0.132204	0.0451069		355.99	0.720681	0.510751	0.312295	0.168627	0.119826	0.0740838	0.0325242
	5.93708	0.396252		5.93833	-0.760078			356.19	0.591132	0.477028	0.385808	0.312505	0.22506	0.132039	0.0447255		356.19	0.72007	0.51041	0.312135	0.168101	0.119142	0.0736603	0.0321405
	5.94042	0.394821		5.94167	-0.764847			356.39	0.591148	0.477414	0.38595	0.312922	0.224885	0.132197	0.0449535		356.39	0.719828	0.510241	0.312102	0.1683	0.118553	0.0735564	0.0321407
	5.94375	0.393391		5.945	-0.769615			356.59	0.590628	0.477418	0.385701	0.312466	0.224546	0.13237	0.0451991		356.59	0.720203	0.510471	0.31251	0.168802	0.118435	0.0737759	0.0328532
	5.94708	0.392914		5.94833	-0.774384			356.79	0.590906	0.477396	0.385861	0.312443	0.225224	0.132882	0.0459654		356.79	0.720544	0.510727	0.312588	0.169259	0.118352	0.0743313	0.0336523
	5.95042	0.392437		5.95167	-0.778675			356.99	0.590802	0.477373	0.386077	0.312424	0.225518	0.133096	0.0464661		356.99	0.721324	0.511074	0.312962	0.168987	0.118236	0.0747398	0.0339156
	5.95375	0.391483		5.955	-0.782013			357.19	0.590482	0.477443	0.386286	0.312606	0.22555	0.133517	0.0465336		357.19	0.722102	0.511194	0.313393	0.169087	0.118742	0.0754058	0.0343616
	5.95708	0.391006		5.95833	-0.784874			357.39	0.591096	0.477515	0.386556	0.313132	0.226134	0.133806	0.0473551		357.39	0.721617	0.510972	0.312914	0.168661	0.118399	0.0752844	0.0346581
	5.96042	0.389576		5.96167	-0.787258			357.59	0.591388	0.47734	0.386764	0.313521	0.226196	0.13427	0.0478372		357.59	0.722204	0.511572	0.31386	0.169087	0.118859	0.075368	0.0355125
	5.96375	0.388145		5.965	-0.789166			357.79	0.591512	0.477453	0.386763	0.313563	0.226205	0.134627	0.0485074		357.79	0.722116	0.51171	0.314066	0.169116	0.118977	0.07542	0.0354642
	5.96708	0.385761		5.96833	-0.790119			357.99	0.591377	0.477535	0.387259	0.313805	0.226498	0.134932	0.0488049		357.99	0.72196	0.511886	0.314027	0.169266	0.119202	0.0755181	0.0357908
	5.97042	0.383377		5.97167	-0.791073			358.19	0.59136	0.477023	0.386959	0.313743	0.226457	0.134604	0.0492201		358.19	0.721998	0.512096	0.313939	0.169133	0.119835	0.0752883	0.0358268
	5.97375	0.380039		5.975	-0.792027			358.39	0.591459	0.476544	0.386549	0.313783	0.226127	0.134609	0.0494672		358.39	0.721826	0.511955	0.31386	0.169008	0.120165	0.0753158	0.0359826
	5.97708	0.376701		5.97833	-0.792503			358.59	0.590932	0.47625	0.386468	0.314113	0.226135	0.13448	0.049586		358.59	0.721174	0.511298	0.313478	0.168483	0.120152	0.0752803	0.0354663
	5.98042	0.373363		5.98167	-0.79155			358.79	0.590908	0.476144	0.38643	0.314167	0.226231	0.134393	0.0492455		358.79	0.720822	0.511089	0.313164	0.168123	0.12	0.0749134	0.0353798
	5.98375	0.370502		5.985	-0.790119			358.99	0.590492	0.475241	0.385817	0.313877	0.22571	0.133901	0.0486426		358.99	0.720377	0.510687	0.3135	0.167974	0.120121	0.0746664	0.035552
	5.98708	0.368595		5.98833	-0.787258			359.19	0.589712	0.474885	0.385594	0.313311	0.225105	0.133233	0.0476299		359.19	0.720113	0.51032	0.313415	0.167389	0.120639	0.0745353	0.0356238
	5.99042	0.366211		5.99167	-0.782967			359.39	0.589625	0.475167	0.385556	0.313702	0.22491	0.133638	0.0473077		359.39	0.719741	0.509642	0.313268	0.167724	0.12065	0.0742911	0.0355291
	5.99375	0.364304		5.995	-0.778198			359.59	0.589811	0.475129	0.38508	0.313623	0.224752	0.133451	0.0468836		359.59	0.718911	0.509016	0.312926	0.16711	0.119855	0.0740929	0.0347952
	5.99708	0.362396		5.99833	-0.773907			359.79	0.589712	0.475303	0.385234	0.313083	0.224788	0.133536	0.0464515		359.79	0.718908	0.508852	0.31282	0.167469	0.119885	0.0744208	0.0346619
	6.00042	0.360966		6.00167	-0.770092			359.99	0.588969	0.474743	0.384306	0.312229	0.223816	0.132914	0.0460331		359.99	0.718757	0.508755	0.312598	0.167703	0.119748	0.074854	0.0344684
	6.00375	0.360012		6.005	-0.766277			360.19	0.588363	0.47426	0.383732	0.312093	0.223469	0.132975	0.0455694		360.19	0.718482	0.508246	0.312962	0.167918	0.119625	0.0747172	0.0343001
	6.00708	0.358582		6.00833	-0.762463			360.39	0.587907	0.474229	0.383665	0.311869	0.223343	0.132934	0.0452914		360.39	0.718685	0.508613	0.313374	0.168619	0.119659	0.0752088	0.0343433
	6.01042	0.356674		6.01167	-0.759125			360.59	0.587398	0.473939	0.383451	0.311014	0.222784	0.132481	0.045222		360.59	0.719054	0.50875	0.313953	0.169138	0.119685	0.0755015	0.0347387
	6.01375	0.354767		6.015	-0.755787			360.79	0.587783	0.473927	0.383622	0.311018	0.223117	0.132383	0.0454618		360.79	0.718846	0.508808	0.313791	0.169396	0.119825	0.0755321	0.0344629
	6.01708	0.352383		6.01833	-0.751972			360.99	0.587956	0.474135	0.383914	0.311243	0.223156	0.132383	0.0457212		360.99	0.718856	0.508312	0.313624	0.169126	0.119511	0.0750346	0.0341472
	6.02042	0.349998		6.02167	-0.748634			361.19	0.587989	0.47419	0.383864	0.311274	0.223166	0.132429	0.0458288		361.19	0.718929	0.508739	0.313761	0.169117	0.1195	0.0750117	0.0344729
	6.02375	0.346661		6.025	-0.74625			361.39	0.588328	0.474482	0.384214	0.311381	0.223548	0.132632	0.0466031		361.39	0.718052	0.508904	0.313436	0.168677	0.119252	0.0741363	0.0341199
	6.02708	0.3438		6.02833	-0.743866			361.59	0.587691	0.47398	0.383905	0.311145	0.222904	0.132447	0.046286		361.59	0.718133	0.509333	0.31385	0.16905	0.119464	0.0742749	0.0342189
	6.03042	0.342369		6.03167	-0.741482			361.79	0.587215	0.474032	0.384029	0.311171	0.223173	0.132215	0.0466516		361.79	0.717788	0.509309	0.313249	0.168756	0.11941	0.074213	0.0335865
	6.03375	0.342369		6.035	-0.738144			361.99	0.587113	0.473827	0.384135	0.311156	0.223464	0.13207	0.0466838		361.99	0.717695	0.509598	0.312746	0.168596	0.119536	0.074142	0.0336337
	6.03708	0.343323		6.03833	-0.735283			362.19	0.587479	0.473534	0.384524	0.311557	0.223623	0.131869	0.0472818		362.19	0.717311	0.50986	0.312362	0.168298	0.119448	0.0736775	0.0332562
	6.04042	0.344753		6.04167	-0.732422			362.39	0.587561	0.47381	0.384966	0.312505	0.223671	0.13195	0.0473021		362.39	0.716571	0.509078	0.311755	0.167489	0.118912	0.0731523	0.0329017
	6.04375	0.346661		6.045	-0.729561			362.59	0.58717	0.47375	0.385375	0.312639	0.223955	0.132053	0.0469003		362.59	0.716554	0.509028	0.31189	0.167022	0.119029	0.072585	0.0325861
	6.04708	0.347137		6.04833	-0.726223			362.79	0.587644	0.473909	0.385724	0.312121	0.223671	0.13181	0.0465971		362.79	0.716228	0.508738	0.31153	0.166206	0.119208	0.0720982	0.0328861
	6.05042	0.347614		6.05167	-0.723362			362.99	0.5873	0.473647	0.385608	0.311895	0.223323	0.131631	0.0462941		362.99	0.7164	0.508056	0.311539	0.1661	0.119605	0.0719156	0.0329812
	6.05375	0.348568		6.055	-0.720978			363.19	0.58697	0.473997	0.385576	0.311516	0.223384	0.131963	0.0462917		363.19	0.717014	0.508092	0.311579	0.166342	0.120001	0.072343	0.0334183
	6.05708	0.349045		6.05833	-0.718594			363.39	0.586758	0.473788	0.385301	0.311273	0.223516	0.132169	0.0457153		363.39	0.717058	0.507255	0.311316	0.165893	0.119609	0.0722363	0.0328583
	6.06042	0.350475		6.06167	-0.715733			363.59	0.586712	0.473801	0.385169	0.31106	0.223713	0.132461	0.0452682		363.59	0.71662	0.507137	0.311138	0.165694	0.119324	0.072496	0.0329137
	6.06375	0.352859		6.065	-0.712395			363.79	0.586301	0.473718	0.385113	0.310451	0.223723	0.132953	0.0452984		363.79	0.716628	0.507085	0.311067	0.165663	0.119315	0.0728183	0.0327942
	6.06708	0.357151		6.06833	-0.709534			363.99	0.585919	0.473175	0.384705	0.310387	0.223076	0.132965	0.0450511		363.99	0.716636	0.507113	0.311362	0.165696	0.119199	0.0725159	0.0328795
	6.07042	0.360966		6.07167	-0.706673			364.19	0.585773	0.473196	0.384339	0.310504	0.223243	0.13335	0.0450966		364.19	0.716599	0.507275	0.311447	0.165552	0.119146	0.0723741	0.0329408
	6.07375	0.36335		6.075	-0.703335			364.39	0.585755	0.473122	0.383664	0.310321	0.223027	0.133009	0.0448983		364.39	0.716437	0.507548	0.311373	0.165608	0.118942	0.0725613	0.0325866
	6.07708	0.365257		6.07833	-0.700951			364.59	0.585645	0.472975	0.383228	0.310341	0.222744	0.132734	0.0449813		364.59	0.716297	0.507447	0.311196	0.165685	0.118865	0.0724448	0.0328312
	6.08042	0.367165		6.08167	-0.69952			364.79	0.586098	0.473297	0.383427	0.31078	0.22351	0.133095	0.0453521		364.79	0.715998	0.507405	0.311199	0.165484	0.118771	0.0724535	0.0326365
	6.08375	0.369072		6.085	-0.69952			364.99	0.586236	0.473306	0.383463	0.3108	0.223639	0.133178	0.045696		364.99	0.716124	0.507529	0.311101	0.165844	0.118475	0.0725215	0.0326742
	6.08708	0.371456		6.08833	-0.699997			365.19	0.586348	0.473239	0.383115	0.311225	0.224023	0.133503	0.0462424		365.19	0.71615	0.507926	0.31139	0.165691	0.118392	0.0730818	0.0326553
	6.09042	0.376225		6.09167	-0.701428			365.39	0.586565	0.473325	0.383427	0.311898	0.224617	0.13395	0.0467951		365.39	0.71629	0.507872	0.311212	0.16584	0.118616	0.0731076	0.0325105
	6.09375	0.381947		6.095	-0.703812			365.59	0.586387	0.472672	0.383008	0.312304	0.224848	0.133855	0.0466135		365.59	0.716943	0.508243	0.311462	0.166629	0.118874	0.0740041	0.0324009
	6.09708	0.387669		6.09833	-0.706196			365.79	0.586696	0.472588	0.383396	0.312532	0.225198	0.133698	0.0467699		365.79	0.716924	0.508135	0.311212	0.166718	0.11904	0.0741843	0.0319883
	6.10042	0.392437		6.10167	-0.708103			365.99	0.587016	0.472443	0.383519	0.312674	0.225128	0.133586	0.047097		365.99	0.716752	0.508605	0.31106	0.166986	0.119357	0.0743112	0.0321123
	6.10375	0.396252		6.105	-0.709534			366.19	0.586882	0.472098	0.383453	0.312762	0.224914	0.133016	0.0474212		366.19	0.716733	0.508576	0.310856	0.167082	0.119678	0.0744957	0.0323024
	6.10708	0.398636		6.10833	-0.710964			366.39	0.586635	0.471913	0.383276	0.312476	0.22481	0.132837	0.0473557		366.39	0.716632	0.508439	0.310929	0.166922	0.11979	0.0744703	0.0324601
	6.11042	0.39959		6.11167	-0.711918			366.59	0.586535	0.471789	0.383482	0.311804	0.224867	0.132548	0.0470434		366.59	0.716802	0.508718	0.310762	0.167268	0.120261	0.074528	0.032659
	6.11375	0.399113		6.115	-0.711918			366.79	0.586353	0.471535	0.383039	0.310842	0.224449	0.132174	0.0468072		366.79	0.717019	0.508423	0.310945	0.168119	0.120641	0.075178	0.0332072
	6.11708	0.399113		6.11833	-0.710964			366.99	0.585683	0.471447	0.382537	0.310269	0.224268	0.132133	0.0464043		366.99	0.716963	0.507923	0.311378	0.16872	0.120986	0.0755806	0.0333741
	6.12042	0.400066		6.12167	-0.709057			367.19	0.585499	0.470921	0.382065	0.309031	0.224019	0.132117	0.0459609		367.19	0.716633	0.507695	0.311711	0.168683	0.121085	0.0758469	0.0339922
	6.12375	0.401974		6.125	-0.70858			367.39	0.585134	0.471058	0.381934	0.308411	0.224226	0.131975	0.0456758		367.39	0.716362	0.507092	0.311716	0.168259	0.120714	0.0757495	0.0336583
	6.12708	0.403881		6.12833	-0.709057			367.59	0.58472	0.471094	0.381681	0.308128	0.223602	0.131905	0.0452639		367.59	0.715598	0.506764	0.311647	0.16843	0.120719	0.0758769	0.033982
	6.13042	0.405788		6.13167	-0.711441			367.79	0.584361	0.47084	0.381542	0.30795	0.223242	0.131803	0.045539		367.79	0.71501	0.506174	0.311718	0.167871	0.120139	0.0755262	0.0333905
	6.13375	0.406265		6.135	-0.713348			367.99	0.584309	0.47071	0.381218	0.308047	0.222792	0.131333	0.0452372		367.99	0.714584	0.505813	0.311734	0.167535	0.11963	0.0747243	0.0335888
	6.13708	0.406742		6.13833	-0.715733			368.19	0.584206	0.470866	0.380503	0.307843	0.222508	0.131333	0.0453695		368.19	0.713979	0.50568	0.311355	0.167018	0.119239	0.0741911	0.033746
	6.14042	0.406742		6.14167	-0.718594			368.39	0.584463	0.471431	0.380295	0.30805	0.222483	0.131458	0.0455184		368.39	0.713593	0.505314	0.311516	0.166696	0.119042	0.0738877	0.0335375
	6.14375	0.407696		6.145	-0.720501			368.59	0.584202	0.471501	0.380672	0.308324	0.22245	0.131602	0.0452668		368.59	0.713395	0.504935	0.311516	0.166216	0.11828	0.0734857	0.0332965
	6.14708	0.408649		6.14833	-0.720501			368.79	0.584497	0.471698	0.380817	0.308645	0.222574	0.131598	0.0456025		368.79	0.713951	0.505249	0.312066	0.166509	0.118136	0.0737979	0.0331291
	6.15042	0.411034		6.15167	-0.718594			368.99	0.584929	0.471832	0.381235	0.309144	0.22242	0.132042	0.0462919		368.99	0.714199	0.505135	0.31214	0.166803	0.117974	0.0739722	0.0329642
	6.15375	0.414371		6.155	-0.71764			369.19	0.585212	0.472142	0.381667	0.310119	0.223171	0.132917	0.0469221		369.19	0.714035	0.505069	0.312035	0.166278	0.117705	0.0734661	0.0326737
	6.15708	0.41914		6.15833	-0.71764			369.39	0.584998	0.472292	0.381976	0.310467	0.223113	0.133445	0.0467206		369.39	0.714292	0.505018	0.311921	0.166201	0.117789	0.0731684	0.0327475
	6.16042	0.423908		6.16167	-0.71907			369.59	0.584864	0.47201	0.38173	0.310216	0.222628	0.133181	0.0461148		369.59	0.714214	0.505053	0.311566	0.166247	0.117815	0.073457	0.0329115
	6.16375	0.427246		6.165	-0.720024			369.79	0.585136	0.472218	0.382128	0.310209	0.222544	0.133409	0.0464482		369.79	0.713588	0.505128	0.310601	0.165751	0.117438	0.0726649	0.0326464
	6.16708	0.429153		6.16833	-0.720978			369.99	0.584959	0.472326	0.381985	0.310469	0.222094	0.133472	0.0467115		369.99	0.713672	0.505708	0.310401	0.166093	0.117633	0.0729761	0.0327459
	6.17042	0.430107		6.17167	-0.722885			370.19	0.584937	0.472439	0.381776	0.310665	0.222357	0.133498	0.0468912		370.19	0.713822	0.506067	0.310126	0.166198	0.117628	0.0729722	0.0327359
	6.17375	0.430584		6.175	-0.725746			370.39	0.584946	0.472369	0.382352	0.310464	0.2225	0.133813	0.0468668		370.39	0.713402	0.506799	0.310133	0.166312	0.117872	0.0730806	0.0325194
	6.17708	0.431061		6.17833	-0.72813			370.59	0.584863	0.472498	0.382471	0.31067	0.222674	0.133542	0.0466297		370.59	0.713593	0.507127	0.309802	0.16659	0.118628	0.0731442	0.0324594
	6.18042	0.431538		6.18167	-0.729084			370.79	0.584826	0.472413	0.381985	0.310359	0.222773	0.133577	0.0464031		370.79	0.713529	0.506897	0.309767	0.167104	0.119244	0.0737156	0.0324322
	6.18375	0.432491		6.185	-0.729084			370.99	0.585013	0.472069	0.382151	0.310354	0.223054	0.133417	0.0463238		370.99	0.713335	0.506635	0.309602	0.166678	0.119638	0.0739124	0.0322052
	6.18708	0.433445		6.18833	-0.728607			371.19	0.585086	0.471401	0.38246	0.309607	0.223139	0.133236	0.0462747		371.19	0.713355	0.506607	0.309346	0.166438	0.119669	0.073563	0.0319034
	6.19042	0.434399		6.19167	-0.727654			371.39	0.584568	0.471191	0.382468	0.309512	0.223173	0.1325	0.0460353		371.39	0.713318	0.506588	0.309323	0.166125	0.119352	0.0737111	0.0315983
	6.19375	0.434399		6.195	-0.725269			371.59	0.584501	0.470975	0.382999	0.310024	0.223004	0.132439	0.0461447		371.59	0.712989	0.506289	0.3092	0.166065	0.119353	0.0740948	0.0315426
	6.19708	0.433445		6.19833	-0.723362			371.79	0.584236	0.47035	0.382859	0.30977	0.223153	0.132078	0.0464931		371.79	0.712866	0.506484	0.309286	0.165946	0.119538	0.074173	0.0316151
	6.20042	0.432014		6.20167	-0.722885			371.99	0.584278	0.470521	0.382791	0.310066	0.223527	0.131894	0.0466124		371.99	0.712948	0.506488	0.308933	0.165967	0.11948	0.0739905	0.0318022
	6.20375	0.430584		6.205	-0.723839			372.19	0.584717	0.470948	0.382906	0.310406	0.224062	0.132354	0.0469251		372.19	0.713384	0.506864	0.309118	0.165811	0.119585	0.0742946	0.0321334
	6.20708	0.428677		6.20833	-0.725269			372.39	0.584738	0.471205	0.382898	0.310619	0.224289	0.132448	0.0472597		372.39	0.713263	0.506725	0.309543	0.165686	0.119577	0.0747507	0.0322087
	6.21042	0.425816		6.21167	-0.72813			372.59	0.584135	0.470537	0.382373	0.31043	0.223838	0.132073	0.0468489		372.59	0.713423	0.506772	0.309798	0.165942	0.119469	0.0749477	0.0324436
	6.21375	0.423431		6.215	-0.731945			372.79	0.583838	0.470285	0.382171	0.310234	0.223659	0.131631	0.0469705		372.79	0.713782	0.506869	0.310504	0.166624	0.119549	0.0754843	0.0330037
	6.21708	0.419617		6.21833	-0.734806			372.99	0.58393	0.470406	0.382597	0.310356	0.223752	0.132169	0.0475506		372.99	0.713403	0.50654	0.31029	0.166812	0.119465	0.0755195	0.0332733
	6.22042	0.415325		6.22167	-0.73576			373.19	0.583737	0.470321	0.382666	0.309946	0.223855	0.132411	0.047733		373.19	0.713149	0.506389	0.309777	0.166405	0.119134	0.0753088	0.0335548
	6.22375	0.41008		6.225	-0.736237			373.39	0.583309	0.470222	0.382312	0.309645	0.223483	0.132335	0.0477472		373.39	0.71306	0.506276	0.30968	0.166721	0.119168	0.075556	0.0341476
	6.22708	0.405788		6.22833	-0.73719			373.59	0.582638	0.470355	0.38222	0.309126	0.223437	0.132022	0.0476266		373.59	0.713185	0.506144	0.309502	0.167214	0.119208	0.0759235	0.0346359
	6.23042	0.402927		6.23167	-0.73719			373.79	0.582928	0.470945	0.38244	0.309628	0.223884	0.132452	0.0479047		373.79	0.713173	0.506489	0.309544	0.167128	0.118807	0.0755013	0.0341412
	6.23375	0.40102		6.235	-0.736713			373.99	0.582719	0.471339	0.38231	0.309733	0.224034	0.132634	0.0481187		373.99	0.713321	0.506762	0.310114	0.16739	0.118968	0.075793	0.0343296
	6.23708	0.400543		6.23833	-0.736713			374.19	0.582565	0.471221	0.382253	0.309603	0.224265	0.132562	0.0480115		374.19	0.712995	0.506629	0.310078	0.167101	0.118963	0.0759182	0.0341522
	6.24042	0.40102		6.24167	-0.737667			374.39	0.582464	0.471176	0.382472	0.3096	0.224356	0.132503	0.0481575		374.39	0.712704	0.506485	0.310039	0.166734	0.11944	0.0760753	0.034212
	6.24375	0.402927		6.245	-0.738144			374.59	0.582201	0.470937	0.38202	0.309434	0.224424	0.132424	0.0476725		374.59	0.713167	0.506086	0.30937	0.166357	0.119445	0.0757242	0.0339601
	6.24708	0.403881		6.24833	-0.738621			374.79	0.582386	0.470671	0.381845	0.308758	0.224142	0.132454	0.0473538		374.79	0.71322	0.505638	0.308929	0.166145	0.119244	0.0755923	0.0339468
	6.25042	0.402927		6.25167	-0.741005			374.99	0.581641	0.469895	0.381568	0.308111	0.223489	0.131927	0.0466444		374.99	0.713031	0.505486	0.308801	0.165536	0.118738	0.0751375	0.0333817
	6.25375	0.400066		6.255	-0.743866			375.19	0.581125	0.469509	0.381574	0.307917	0.22333	0.131798	0.0464362		375.19	0.712735	0.505172	0.308261	0.165063	0.118362	0.0745389	0.03272
	6.25708	0.396729		6.25833	-0.74625			375.39	0.581076	0.469595	0.381414	0.308181	0.223303	0.131693	0.0462456		375.39	0.712434	0.505127	0.308417	0.164596	0.117934	0.0745241	0.0322607
	6.26042	0.392437		6.26167	-0.747681			375.59	0.581186	0.470052	0.381697	0.3082	0.223166	0.131657	0.0465063		375.59	0.712475	0.504957	0.308396	0.164399	0.118121	0.0743823	0.0323095
	6.26375	0.386715		6.265	-0.747681			375.79	0.581187	0.469969	0.381221	0.30783	0.222886	0.131609	0.0459015		375.79	0.712162	0.505226	0.308195	0.164136	0.11852	0.0740751	0.032458
	6.26708	0.379562		6.26833	-0.746727			375.99	0.581558	0.470586	0.381188	0.308606	0.223219	0.132082	0.046197		375.99	0.712133	0.505306	0.307791	0.16379	0.118591	0.0739631	0.0325905
	6.27042	0.372887		6.27167	-0.744343			376.19	0.582489	0.471294	0.381581	0.309544	0.223639	0.132825	0.0467111		376.19	0.712044	0.50541	0.307985	0.163428	0.118664	0.0736391	0.0329629
	6.27375	0.368118		6.275	-0.741959			376.39	0.58238	0.471159	0.381641	0.309622	0.223141	0.132809	0.0468022		376.39	0.711828	0.505411	0.30833	0.163913	0.118939	0.0736652	0.0331904
	6.27708	0.36335		6.27833	-0.739098			376.59	0.582526	0.471039	0.382104	0.309847	0.222903	0.132838	0.0466845		376.59	0.711986	0.505453	0.308531	0.164491	0.118906	0.0732927	0.0336088
	6.28042	0.359535		6.28167	-0.73719			376.79	0.58227	0.471032	0.382485	0.309613	0.222779	0.132901	0.0466749		376.79	0.712248	0.505631	0.30896	0.165236	0.119193	0.0736785	0.0341397
	6.28375	0.357151		6.285	-0.736713			376.99	0.582883	0.470965	0.382978	0.310178	0.223186	0.133717	0.0472395		376.99	0.712354	0.505727	0.308819	0.165303	0.118914	0.0736142	0.0342463
	6.28708	0.355721		6.28833	-0.737667			377.19	0.582609	0.47058	0.38281	0.309765	0.223025	0.13386	0.0469686		377.19	0.712481	0.505865	0.309045	0.164959	0.118601	0.0734407	0.0343755
	6.29042	0.355244		6.29167	-0.739098			377.39	0.582616	0.471031	0.382815	0.310284	0.223204	0.134007	0.0472285		377.39	0.712052	0.505775	0.30944	0.16527	0.118355	0.0732701	0.0342588
	6.29375	0.35429		6.295	-0.741005			377.59	0.582657	0.47147	0.382951	0.310497	0.223833	0.13456	0.0473535		377.59	0.711817	0.505104	0.309412	0.16495	0.11788	0.0729324	0.0339197
	6.29708	0.352859		6.29833	-0.743389			377.79	0.583501	0.471674	0.383173	0.311071	0.224372	0.134515	0.0473026		377.79	0.711706	0.50512	0.309768	0.164712	0.117683	0.0725404	0.0341999
	6.30042	0.350952		6.30167	-0.745773			377.99	0.5836	0.471534	0.383437	0.311192	0.224706	0.135001	0.0478321		377.99	0.711857	0.504957	0.310117	0.16481	0.117803	0.0725287	0.0349233
	6.30375	0.347614		6.305	-0.747204			378.19	0.583382	0.470975	0.383153	0.311029	0.224694	0.134731	0.0474058		378.19	0.71164	0.504763	0.310008	0.164765	0.117518	0.0726771	0.0349162
	6.30708	0.344276		6.30833	-0.746727			378.39	0.583427	0.471239	0.383651	0.311327	0.22514	0.134842	0.047758		378.39	0.711471	0.504724	0.309719	0.164881	0.117493	0.0727146	0.0352247
	6.31042	0.339508		6.31167	-0.745297			378.59	0.583233	0.470688	0.383252	0.310906	0.224738	0.134665	0.0473629		378.59	0.711389	0.50441	0.309336	0.164689	0.117089	0.0722908	0.0352167
	6.31375	0.334263		6.315	-0.742436			378.79	0.582706	0.470513	0.382256	0.310374	0.224538	0.133922	0.0471973		378.79	0.711073	0.504504	0.309141	0.164771	0.11732	0.0723899	0.0352745
	6.31708	0.328064		6.31833	-0.739098			378.99	0.582079	0.470002	0.381615	0.310238	0.224338	0.133293	0.0467292		378.99	0.710591	0.504437	0.308671	0.164466	0.117081	0.0723612	0.0345499
	6.32042	0.321388		6.32167	-0.736237			379.19	0.581635	0.469569	0.380724	0.309978	0.224253	0.132893	0.0464621		379.19	0.710705	0.504245	0.308226	0.163979	0.117249	0.0722997	0.0339253
	6.32375	0.314713		6.325	-0.735283			379.39	0.581028	0.469188	0.379992	0.309463	0.223857	0.132009	0.0463711		379.39	0.71046	0.504235	0.308493	0.163744	0.117292	0.0721992	0.0338562
	6.32708	0.309944		6.32833	-0.73576			379.59	0.581252	0.4693	0.380226	0.309286	0.223755	0.131712	0.0466103		379.59	0.710551	0.504305	0.308629	0.163601	0.118254	0.0729902	0.0343447
	6.33042	0.306129		6.33167	-0.736237			379.79	0.581298	0.469442	0.380233	0.309331	0.223905	0.132268	0.0469704		379.79	0.710399	0.504341	0.308176	0.16346	0.118765	0.0732434	0.0340129
	6.33375	0.303745		6.335	-0.73719			379.99	0.581354	0.46982	0.380726	0.309737	0.224314	0.132913	0.047808		379.99	0.71063	0.504404	0.308211	0.163331	0.119248	0.0739696	0.0341199
	6.33708	0.302315		6.33833	-0.738144			380.19	0.581322	0.470009	0.380924	0.309732	0.224472	0.132621	0.0477729		380.19	0.71048	0.504522	0.308548	0.163631	0.119336	0.0743995	0.033763
	6.34042	0.301838		6.34167	-0.739098			380.39	0.581452	0.469755	0.381203	0.309408	0.224639	0.132601	0.0477658		380.39	0.710482	0.505026	0.308805	0.16409	0.119806	0.0754666	0.0341927
	6.34375	0.301838		6.345	-0.740051			380.59	0.581002	0.469361	0.381234	0.309104	0.224696	0.132403	0.0475854		380.59	0.710663	0.505223	0.309088	0.164465	0.120206	0.0758873	0.0349491
	6.34708	0.301361		6.34833	-0.740528			380.79	0.581187	0.469295	0.381301	0.309176	0.225057	0.132683	0.047474		380.79	0.710398	0.504948	0.309558	0.164446	0.11996	0.0761054	0.0346934
	6.35042	0.299931		6.35167	-0.741959			380.99	0.581517	0.469119	0.381348	0.309778	0.225549	0.13306	0.0476729		380.99	0.710106	0.504672	0.309713	0.164016	0.11932	0.0758721	0.0341021
	6.35375	0.298023		6.355	-0.743866			381.19	0.581924	0.469398	0.381669	0.309609	0.22561	0.133021	0.0474848		381.19	0.709818	0.504615	0.309874	0.164243	0.119226	0.0761262	0.0340426
	6.35708	0.296116		6.35833	-0.745297			381.39	0.582769	0.470042	0.382219	0.310354	0.226311	0.133717	0.0482208		381.39	0.709663	0.504459	0.310186	0.164871	0.119035	0.0762982	0.0340542
	6.36042	0.293732		6.36167	-0.746727			381.59	0.582809	0.469942	0.381935	0.310054	0.226945	0.134045	0.047741		381.59	0.709862	0.504532	0.310479	0.16548	0.119335	0.0762193	0.0344296
	6.36375	0.290871		6.365	-0.747204			381.79	0.583314	0.469883	0.382018	0.309773	0.227138	0.133769	0.0471513		381.79	0.710229	0.504899	0.310993	0.165662	0.11973	0.076638	0.0353296
	6.36708	0.28801		6.36833	-0.746727			381.99	0.583304	0.469701	0.382056	0.309987	0.227136	0.134019	0.0471533		381.99	0.710429	0.504974	0.31112	0.165604	0.11979	0.0766082	0.0353767
	6.37042	0.285625		6.37167	-0.745297			382.19	0.58305	0.46947	0.381585	0.309852	0.226638	0.13343	0.0462574		382.19	0.710287	0.504935	0.311268	0.165915	0.119281	0.0763252	0.0352378
	6.37375	0.284195		6.375	-0.74482			382.39	0.583095	0.469449	0.381482	0.309772	0.226269	0.133278	0.046303		382.39	0.710011	0.504763	0.311073	0.166	0.119258	0.076117	0.0354569
	6.37708	0.283241		6.37833	-0.745773			382.59	0.582429	0.469195	0.380126	0.309468	0.225557	0.133164	0.046035		382.59	0.710269	0.504824	0.310834	0.165942	0.119331	0.0761081	0.035377
	6.38042	0.282288		6.38167	-0.74625			382.79	0.581262	0.468724	0.379318	0.308882	0.225395	0.132307	0.0457107		382.79	0.710083	0.504755	0.310323	0.165943	0.119358	0.0758471	0.0349607
	6.38375	0.281334		6.385	-0.746727			382.99	0.580124	0.468151	0.37867	0.308195	0.224447	0.131605	0.0454328		382.99	0.710413	0.504769	0.310107	0.165723	0.119116	0.0754944	0.0347445
	6.38708	0.279903		6.38833	-0.748634			383.19	0.579083	0.467611	0.378052	0.307935	0.223675	0.131249	0.0453845		383.19	0.710505	0.504368	0.310079	0.165539	0.118713	0.0750243	0.0345555
	6.39042	0.278473		6.39167	-0.751019			383.39	0.578324	0.467255	0.378289	0.307864	0.223086	0.130822	0.0455541		383.39	0.710274	0.504255	0.309841	0.165431	0.11872	0.0748302	0.0344769
	6.39375	0.275612		6.395	-0.753403			383.59	0.578036	0.467072	0.378669	0.30724	0.22252	0.130698	0.0456461		383.59	0.71012	0.50403	0.30956	0.164916	0.118727	0.0750985	0.0344066
	6.39708	0.273228		6.39833	-0.75388			383.79	0.577328	0.466977	0.378485	0.306555	0.221797	0.130577	0.045477		383.79	0.710177	0.504233	0.309277	0.164771	0.118599	0.0749156	0.0341219
	6.40042	0.270367		6.40167	-0.754356			383.99	0.577106	0.467191	0.37871	0.30631	0.221333	0.130084	0.0451766		383.99	0.71009	0.504518	0.309351	0.164297	0.118594	0.0753141	0.0340146
	6.40375	0.267982		6.405	-0.756264			384.19	0.577112	0.467258	0.378939	0.306458	0.221158	0.130126	0.0452879		384.19	0.709721	0.504823	0.309383	0.164237	0.118496	0.0753045	0.0336779
	6.40708	0.266552		6.40833	-0.758171			384.39	0.577728	0.467147	0.379403	0.306936	0.221359	0.130671	0.0455132		384.39	0.709514	0.505317	0.309317	0.164065	0.11905	0.075139	0.0339492
	6.41042	0.264645		6.41167	-0.759125			384.59	0.577541	0.466897	0.379558	0.307314	0.221337	0.130603	0.0451747		384.59	0.709285	0.504943	0.309103	0.163615	0.118987	0.0746431	0.0334062
	6.41375	0.262737		6.415	-0.758648			384.79	0.578179	0.467181	0.380178	0.307516	0.221732	0.131062	0.0457525		384.79	0.708454	0.504668	0.30896	0.163869	0.118674	0.0741773	0.0330091
	6.41708	0.26083		6.41833	-0.758648			384.99	0.578229	0.467176	0.380537	0.30738	0.221905	0.13117	0.0463587		384.99	0.708058	0.504998	0.308992	0.164035	0.119102	0.0743052	0.0329227
	6.42042	0.259876		6.42167	-0.759602			385.19	0.579168	0.467504	0.381273	0.307529	0.222336	0.131846	0.0466555		385.19	0.707922	0.504892	0.308427	0.164243	0.11917	0.0746076	0.0329544
	6.42375	0.258446		6.425	-0.759125			385.39	0.579496	0.467886	0.381299	0.307919	0.222699	0.132695	0.0467714		385.39	0.707783	0.505109	0.308697	0.16456	0.119278	0.074681	0.0332222
	6.42708	0.256538		6.42833	-0.757694			385.59	0.579643	0.468059	0.381127	0.307845	0.223174	0.132887	0.0465257		385.59	0.707762	0.505282	0.308626	0.164593	0.119547	0.0747517	0.0335708
	6.43042	0.254631		6.43167	-0.756741			385.79	0.580481	0.468309	0.381275	0.308189	0.223453	0.13324	0.0467094		385.79	0.707585	0.504766	0.308027	0.164441	0.119199	0.074988	0.03372
	6.43375	0.253201		6.435	-0.757217			385.99	0.580694	0.468775	0.381382	0.30923	0.22383	0.133676	0.0473358		385.99	0.707215	0.504192	0.308163	0.164089	0.119177	0.0746948	0.0337699
	6.43708	0.252724		6.43833	-0.758648			386.19	0.580676	0.469039	0.381368	0.309398	0.223807	0.134006	0.0472424		386.19	0.707141	0.503824	0.308366	0.16433	0.118795	0.0744342	0.0335846
	6.44042	0.25177		6.44167	-0.759602			386.39	0.580797	0.46889	0.381032	0.30958	0.223732	0.134181	0.0475903		386.39	0.706808	0.503654	0.307888	0.164325	0.118721	0.0741593	0.0334184
	6.44375	0.250816		6.445	-0.760555			386.59	0.580487	0.46922	0.380605	0.309983	0.22402	0.134341	0.0480748		386.59	0.706795	0.503518	0.307559	0.164124	0.118719	0.07433	0.0331906
	6.44708	0.25034		6.44833	-0.76294			386.79	0.57998	0.468515	0.380195	0.309842	0.223969	0.133689	0.0479036		386.79	0.706523	0.50298	0.307183	0.164137	0.118733	0.0740982	0.0332253
	6.45042	0.249863		6.45167	-0.765324			386.99	0.579431	0.468484	0.379124	0.30979	0.223694	0.133411	0.0477029		386.99	0.706756	0.502895	0.30723	0.16424	0.118765	0.0740804	0.0333871
	6.45375	0.248909		6.455	-0.767708			387.19	0.579306	0.467982	0.379083	0.310129	0.223858	0.133342	0.047398		387.19	0.706565	0.502318	0.307128	0.163776	0.11837	0.0739299	0.0331821
	6.45708	0.247955		6.45833	-0.769138			387.39	0.578831	0.467189	0.378745	0.309548	0.22343	0.132234	0.0467422		387.39	0.706587	0.502409	0.307112	0.163974	0.118368	0.0737896	0.0331202
	6.46042	0.245571		6.46167	-0.769138			387.59	0.578635	0.466733	0.378172	0.309043	0.223068	0.131483	0.0464288		387.59	0.707351	0.502976	0.307717	0.164108	0.118741	0.0738958	0.0334293
	6.46375	0.243187		6.465	-0.768662			387.79	0.578731	0.46685	0.377787	0.309084	0.223012	0.131387	0.0459905		387.79	0.708084	0.503604	0.308228	0.16422	0.119477	0.0743485	0.0337684
	6.46708	0.24128		6.46833	-0.768662			387.99	0.579005	0.466967	0.377996	0.309418	0.223398	0.131515	0.0462591		387.99	0.7084	0.503459	0.308506	0.164019	0.119837	0.0744514	0.0335713
	6.47042	0.239849		6.47167	-0.768185			388.19	0.578864	0.466816	0.378101	0.30998	0.223554	0.132141	0.0468733		388.19	0.708807	0.503557	0.308983	0.164419	0.120328	0.074389	0.0335969
	6.47375	0.238895		6.475	-0.767231			388.39	0.578816	0.466567	0.377953	0.309816	0.223474	0.132076	0.0463241		388.39	0.709151	0.503768	0.30924	0.164475	0.120812	0.0744835	0.0335523
	6.47708	0.238895		6.47833	-0.766754			388.59	0.578275	0.466292	0.378152	0.309326	0.223328	0.131666	0.0457916		388.59	0.709165	0.503803	0.309533	0.164326	0.12088	0.0745249	0.0337398
	6.48042	0.237942		6.48167	-0.767231			388.79	0.578246	0.466236	0.378273	0.308646	0.22307	0.131711	0.0460897		388.79	0.709361	0.504073	0.309632	0.165418	0.12116	0.0747072	0.034168
	6.48375	0.236988		6.485	-0.768185			388.99	0.578051	0.466214	0.378629	0.30861	0.222757	0.132018	0.0462402		388.99	0.709356	0.504345	0.309534	0.164993	0.121381	0.074948	0.0340475
	6.48708	0.236034		6.48833	-0.768662			389.19	0.578022	0.466476	0.378922	0.308887	0.223043	0.132572	0.0460051		389.19	0.709671	0.50464	0.309198	0.165299	0.121372	0.075195	0.0344576
	6.49042	0.234604		6.49167	-0.768662			389.39	0.577835	0.467031	0.379131	0.309026	0.223073	0.13297	0.0459933		389.39	0.709673	0.505111	0.309504	0.165845	0.121377	0.0753248	0.0346835
	6.49375	0.234127		6.495	-0.768185			389.59	0.577509	0.466843	0.378679	0.308462	0.223236	0.132722	0.0458618		389.59	0.709717	0.505378	0.309928	0.165887	0.121256	0.075669	0.0351088
	6.49708	0.233173		6.49833	-0.768185			389.79	0.577463	0.466881	0.379056	0.308618	0.223235	0.13311	0.0462267		389.79	0.709792	0.505086	0.309707	0.165923	0.121119	0.0760076	0.0354619
	6.50042	0.23222		6.50167	-0.769615			389.99	0.577654	0.467551	0.379682	0.30918	0.223684	0.133733	0.0471751		389.99	0.70939	0.504621	0.309752	0.165244	0.120973	0.0758163	0.0354554
	6.50375	0.23222		6.505	-0.771046			390.19	0.578095	0.467484	0.379885	0.308984	0.223495	0.133506	0.04686		390.19	0.708943	0.504706	0.309348	0.165157	0.120576	0.075822	0.034954
	6.50708	0.231266		6.50833	-0.772476			390.39	0.578109	0.467252	0.380064	0.309226	0.223812	0.133272	0.0470045		390.39	0.708672	0.504837	0.308573	0.164933	0.120432	0.0754352	0.0348586
	6.51042	0.229836		6.51167	-0.772476			390.59	0.57775	0.467055	0.37992	0.309179	0.224133	0.13328	0.0471761		390.59	0.708429	0.504918	0.308349	0.164694	0.120273	0.075599	0.0348912
	6.51375	0.227451		6.515	-0.772953			390.79	0.57739	0.466964	0.379757	0.30863	0.224025	0.13308	0.0464997		390.79	0.707913	0.504546	0.307846	0.164663	0.11994	0.0751263	0.0344373
	6.51708	0.22459		6.51833	-0.77343			390.99	0.577089	0.466609	0.379237	0.307923	0.224062	0.132594	0.045859		390.99	0.707618	0.504442	0.307839	0.164461	0.119875	0.0746	0.0340412
	6.52042	0.222683		6.52167	-0.772476			391.19	0.577333	0.466245	0.379575	0.307696	0.224262	0.132499	0.0461135		391.19	0.707466	0.504582	0.307915	0.16393	0.119593	0.0741471	0.0341181
	6.52375	0.220776		6.525	-0.770569			391.39	0.57761	0.465993	0.379413	0.307335	0.224127	0.132187	0.0462714		391.39	0.707804	0.505316	0.30848	0.164624	0.120004	0.0744391	0.0342917
	6.52708	0.219822		6.52833	-0.769615			391.59	0.577831	0.466007	0.379063	0.307387	0.2242	0.132267	0.0463953		391.59	0.708131	0.505758	0.308674	0.164436	0.120804	0.0747486	0.0341458
	6.53042	0.219822		6.53167	-0.769615			391.79	0.578017	0.466575	0.379004	0.307397	0.22436	0.132839	0.0467486		391.79	0.708382	0.505895	0.309021	0.164347	0.121258	0.0753236	0.0341453
	6.53375	0.219822		6.535	-0.769615			391.99	0.578213	0.46656	0.379342	0.307506	0.224465	0.133016	0.0471854		391.99	0.708852	0.505828	0.309561	0.164621	0.121451	0.0750943	0.03386
	6.53708	0.219822		6.53833	-0.768662			392.19	0.578001	0.466859	0.379158	0.307403	0.22416	0.132882	0.0474135		392.19	0.708907	0.505971	0.309711	0.164974	0.12157	0.0751002	0.0339904
	6.54042	0.218868		6.54167	-0.767231			392.39	0.577814	0.466947	0.37896	0.307171	0.22366	0.132558	0.0468812		392.39	0.708818	0.505694	0.309798	0.16478	0.121427	0.0748303	0.0340459
	6.54375	0.216484		6.545	-0.765324			392.59	0.577699	0.466485	0.378712	0.306805	0.223095	0.132186	0.0465569		392.59	0.708878	0.505877	0.310153	0.164913	0.121495	0.0749987	0.0342583
	6.54708	0.2141		6.54833	-0.763416			392.79	0.578404	0.466759	0.378837	0.307316	0.223173	0.132712	0.047158		392.79	0.708201	0.505086	0.309894	0.16475	0.121113	0.0749946	0.0339789
	6.55042	0.212193		6.55167	-0.761509			392.99	0.57824	0.46689	0.378996	0.307626	0.222943	0.132698	0.0474041		392.99	0.707885	0.504906	0.309926	0.164241	0.121076	0.0752848	0.0338901
	6.55375	0.210762		6.555	-0.761032			393.19	0.578386	0.467132	0.378822	0.307862	0.22329	0.132852	0.0472029		393.19	0.707736	0.504627	0.309792	0.164243	0.120851	0.0753945	0.0338485
	6.55708	0.209332		6.55833	-0.761986			393.39	0.578325	0.467115	0.378862	0.308093	0.223129	0.133081	0.0472368		393.39	0.70769	0.504387	0.309843	0.164341	0.12095	0.075713	0.0338649
	6.56042	0.207901		6.56167	-0.763416			393.59	0.577644	0.466815	0.378468	0.308094	0.222963	0.132868	0.0469702		393.59	0.707667	0.504211	0.309976	0.16386	0.120669	0.076302	0.0343123
	6.56375	0.20647		6.565	-0.765324			393.79	0.57744	0.466858	0.378671	0.308549	0.222621	0.133099	0.0470549		393.79	0.707182	0.503528	0.3091	0.163287	0.120385	0.0762816	0.0338782
	6.56708	0.20504		6.56833	-0.768185			393.99	0.577624	0.467276	0.378669	0.308857	0.222589	0.132873	0.0471503		393.99	0.7064	0.502957	0.308511	0.163017	0.119783	0.0759464	0.0334781
	6.57042	0.20504		6.57167	-0.770569			394.19	0.57753	0.466889	0.378721	0.309166	0.222775	0.13248	0.0469		394.19	0.706309	0.502931	0.308132	0.162758	0.119614	0.0758847	0.033174
	6.57375	0.205994		6.575	-0.772953			394.39	0.576775	0.466709	0.378825	0.309647	0.223284	0.132939	0.0465386		394.39	0.706275	0.50245	0.307775	0.162521	0.11913	0.0754907	0.0333945
	6.57708	0.209808		6.57833	-0.774384			394.59	0.575704	0.466032	0.378252	0.309254	0.222841	0.132545	0.0458876		394.59	0.706136	0.502338	0.307634	0.162561	0.11884	0.0757121	0.0333661
	6.58042	0.216007		6.58167	-0.775814			394.79	0.575359	0.465982	0.378164	0.30905	0.223001	0.132578	0.0454476		394.79	0.705677	0.501835	0.307064	0.161895	0.118281	0.0749412	0.0323778
	6.58375	0.22316		6.585	-0.777245			394.99	0.575268	0.465558	0.37789	0.309033	0.223205	0.132343	0.0450473		394.99	0.70532	0.501906	0.306853	0.161998	0.118402	0.0748463	0.0323841
	6.58708	0.229836		6.58833	-0.777721			395.19	0.575139	0.465984	0.378371	0.309707	0.223691	0.133092	0.0455145		395.19	0.70468	0.501696	0.306244	0.161586	0.117757	0.0742273	0.0324793
	6.59042	0.234127		6.59167	-0.779152			395.39	0.575604	0.466172	0.378426	0.309563	0.224008	0.133056	0.0457162		395.39	0.704926	0.501908	0.3063	0.161734	0.118041	0.0746332	0.0324037
	6.59375	0.234604		6.595	-0.779629			395.59	0.575897	0.466156	0.378479	0.30959	0.224287	0.133287	0.0456486		395.59	0.704504	0.501112	0.30584	0.16137	0.117708	0.0737008	0.032156
	6.59708	0.231743		6.59833	-0.780106			395.79	0.576056	0.466238	0.378786	0.309501	0.224203	0.133678	0.0457538		395.79	0.704613	0.501027	0.306042	0.161472	0.117235	0.0733343	0.032303
	6.60042	0.226498		6.60167	-0.780106			395.99	0.57627	0.466026	0.379382	0.309525	0.224624	0.133771	0.0463109		395.99	0.704292	0.50034	0.30598	0.161295	0.116891	0.0720853	0.0321591
	6.60375	0.220776		6.605	-0.779629			396.19	0.57651	0.466066	0.379285	0.30946	0.224706	0.133628	0.0467703		396.19	0.703906	0.500215	0.305716	0.161417	0.116586	0.0719971	0.0324913
	6.60708	0.215054		6.60833	-0.779629			396.39	0.576292	0.465634	0.37939	0.309513	0.224728	0.133816	0.0467277		396.39	0.704123	0.499845	0.305882	0.161171	0.11669	0.0715932	0.0324729
	6.61042	0.210762		6.61167	-0.778198			396.59	0.577464	0.465467	0.379651	0.309338	0.225064	0.133934	0.0472417		396.59	0.703813	0.499809	0.305928	0.161035	0.116383	0.0717205	0.0324816
	6.61375	0.207901		6.615	-0.776768			396.79	0.578336	0.466297	0.380462	0.309954	0.225746	0.134969	0.0480434		396.79	0.703262	0.499709	0.305992	0.160539	0.116335	0.0716267	0.032416
	6.61708	0.20647		6.61833	-0.775337			396.99	0.57789	0.466386	0.380368	0.309701	0.225337	0.134594	0.0482817		396.99	0.703638	0.500138	0.305869	0.160631	0.116887	0.0716681	0.0326689
	6.62042	0.20504		6.62167	-0.775337			397.19	0.577959	0.466631	0.380568	0.309924	0.22569	0.134805	0.0481667		397.19	0.703861	0.500338	0.305811	0.160765	0.117164	0.0720257	0.032857
	6.62375	0.204086		6.625	-0.775337			397.39	0.578364	0.467257	0.381144	0.310342	0.226106	0.135278	0.0487359		397.39	0.704093	0.500895	0.30615	0.161193	0.118001	0.0723286	0.0331775
	6.62708	0.203609		6.62833	-0.77486			397.59	0.578045	0.467173	0.380851	0.30983	0.225568	0.134914	0.0483195		397.59	0.704569	0.501292	0.306433	0.161279	0.118369	0.0727171	0.0334607
	6.63042	0.204086		6.63167	-0.775337			397.79	0.577711	0.467194	0.380566	0.309173	0.224958	0.134641	0.0479984		397.79	0.704707	0.501772	0.306791	0.161368	0.118886	0.0732197	0.0333458
	6.63375	0.205517		6.635	-0.777245			397.99	0.577199	0.466752	0.3798	0.308839	0.224475	0.134034	0.0479504		397.99	0.705604	0.502016	0.307339	0.161927	0.119438	0.0737629	0.0337442
	6.63708	0.206947		6.63833	-0.780106			398.19	0.576721	0.466433	0.379563	0.308651	0.224521	0.133852	0.0477421		398.19	0.706205	0.502494	0.307315	0.162075	0.119644	0.0743352	0.03382
	6.64042	0.208378		6.64167	-0.78249			398.39	0.576005	0.466339	0.379389	0.308579	0.224144	0.133945	0.0472994		398.39	0.7065	0.502916	0.307483	0.162496	0.119982	0.0750778	0.0342648
	6.64375	0.209808		6.645	-0.784874			398.59	0.575211	0.465792	0.379047	0.308303	0.223626	0.13337	0.0472616		398.59	0.706668	0.503023	0.307377	0.162557	0.120277	0.0756327	0.0338148
	6.64708	0.209808		6.64833	-0.786781			398.79	0.574972	0.465681	0.378967	0.308167	0.223382	0.133121	0.0467862		398.79	0.70628	0.502931	0.307087	0.16237	0.120131	0.0755273	0.0334398
	6.65042	0.207901		6.65167	-0.787258			398.99	0.574475	0.465968	0.378954	0.308593	0.223438	0.132827	0.0466181		398.99	0.705864	0.503517	0.307253	0.162998	0.120469	0.0756399	0.0335297
	6.65375	0.205517		6.655	-0.785828			399.19	0.574334	0.466071	0.379013	0.308863	0.222997	0.13283	0.0466141		399.19	0.705544	0.503138	0.30678	0.162701	0.120134	0.0752453	0.0335104
	6.65708	0.203609		6.65833	-0.783444			399.39	0.574589	0.465539	0.378804	0.30829	0.222774	0.132447	0.0467556		399.39	0.705504	0.503105	0.307015	0.162959	0.120254	0.0754738	0.0336693
[truncated: 1,006 more rows]

## Sheet: Figure 2
2B	Pharmacokinetic
	Time (h)	RBD-sFc-HR					RBD-HR
	0.5	0.400853	0.613431	0.627319	1.95076	0.637654	0.253	0.359998	0.113847	0.222996	0.314666
	1	0.465895	1.69212	0.768741	1.11156	0.901635	0.213128	0.330328	0.307478	0.240841	0.546836
	2	0.290963	0.618775	0.704782	1.06459	1.39602	0.122068	0.189483	0.408495	0.192503	0.135959
	6	0.353118	0.395768	0.398301	0.461809	0.385409	0.035349	0.086231	0.134759	0.096491	0.105319
	12	0.209389	0.394927	0.32844	0.370243	0.518899	0.020127	0.068604	0.065628	0.055995	0.018999
	24	0.206481	0.403424	0.371416	0.319929	0.351637	0.005053	0.009438	0.020877	0.026099	0.022373
	48	0.091551	0.20264	0.174127	0.167528	0.181287	0	0	0.001487	0.001699	0.003134
	96	0.09466	0.080821	0.092539	0.078234	0.027718	0	0	0	0	0
	120	0.012766	0.027718	0.049393	0.039265	0.045623
	168	0	0	0	0	0
2D
pH 6.0		RBD-sFc-HR pH 6.0		RBD-HR pH 6.0			pH 7.4		RBD-sFc-HR pH 7.4		RBD-HR pH 7.4
	1	2.327	2.301	0.085	0.088			1	0.62	0.554	0.08	0.076
	0.333333	1.823	1.832	0.079	0.083			0.333333	0.292	0.255	0.077	0.074
	0.111111	1.24	1.171	0.077	0.077			0.111111	0.169	0.145	0.077	0.079
	0.037037	0.545	0.535	0.078	0.078			0.037037	0.133	0.117	0.077	0.078
	0.012346	0.332	0.301	0.078	0.08			0.012346	0.109	0.106	0.079	0.08
	0.004115	0.194	0.192	0.08	0.078			0.004115	0.106	0.098	0.079	0.079
	0.001372	0.148	0.149	0.082	0.08			0.001372	0.104	0.097	0.084	0.085
	0.000457	0.129	0.128	0.085	0.087			0.000457	0.098	0.095	0.086	0.083
	0.000152	0.125	0.12	0.087	0.087			0.000152	0.097	0.093	0.083	0.085
	5.08e-05	0.111	0.111	0.084	0.083			5.08e-05	0.099	0.094	0.083	0.085
	1.69e-05	0.111	0.106	0.086	0.086			1.69e-05	0.099	0.094	0.086	0.087
	5.65e-06	0.112	0.106	0.063	0.084			5.65e-06	0.096	0.1	0.087	0.086
2F	RBD-sFc-HR
pH 6.0	Time (s)	500 nM	167 nM	56 nM	19 nM	6 nM	2 nM		pH 7.4	Time (s)	500 nM	167 nM	56 nM	19 nM	6 nM	2 nM
	0	0	0	0	0	0	0			0	0	0	0	0	0	0
	0.2	0.0205923	0.0102603	0.00388825	0.00111012	-0.0003762	0.00035444			0.2	-0.0004002	-0.0001351	-0.0004851	4.731e-05	-0.0002086	-0.0009751
	0.4	0.0448334	0.0225924	0.00915967	0.00283362	-0.0003205	0.00090053			0.4	-0.0004208	-0.0003473	-0.0007139	-2.4e-07	-0.000412	-0.0017419
	0.6	0.0718437	0.0365398	0.0147724	0.00463623	9.27e-05	0.00157293			0.6	-0.0008716	-0.0009443	-0.001182	-0.0001784	-0.0010061	-0.0023506
	0.8	0.100773	0.0520187	0.0209542	0.00666345	0.00044162	0.00224767			0.8	-0.0013213	-0.0013427	-0.0013886	-0.0002824	-0.0011551	-0.0031672
	1	0.131493	0.0683704	0.0278792	0.00905888	0.0009277	0.00292071			1	-0.0017757	-0.001575	-0.0018487	-0.000475	-0.0010453	-0.0033722
	1.2	0.163105	0.0853864	0.0347533	0.0111468	0.00130418	0.00339575			1.2	-0.0020021	-0.0018303	-0.0018588	-0.0005377	-0.0009693	-0.003454
	1.4	0.194783	0.103257	0.0423028	0.0137252	0.00234503	0.00406924			1.4	-0.0019404	-0.0017466	-0.0015273	-0.0004428	-0.0009929	-0.0031987
	1.6	0.225509	0.120707	0.0496947	0.016559	0.00320435	0.00459683			1.6	-0.0014307	-0.0013966	-0.0011666	9.649e-05	-0.0009855	-0.0026317
	1.8	0.254617	0.137783	0.0573314	0.0194134	0.00422256	0.00522123			1.8	-0.0013863	-0.0012187	-0.0011499	0.00020807	-0.0007408	-0.0020874
	2	0.280899	0.154207	0.0648824	0.0224543	0.00574286	0.00606692			2	-0.0008656	-0.0009588	-0.0005856	0.00060489	-0.0006073	-0.0012917
	2.2	0.302327	0.167992	0.070899	0.0248207	0.00649621	0.00609658			2.2	-0.000248	-0.0005949	0.00024059	0.00118905	-0.0001417	-0.0002467
	2.4	0.323119	0.182043	0.0774014	0.0279439	0.00777716	0.0065369			2.4	-0.0002231	-0.0007418	0.00097367	0.00120152	-0.0003847	-8.602e-05
	2.6	0.341913	0.195332	0.0836472	0.0306561	0.00864814	0.00655702			2.6	-0.000498	-0.0005897	0.00113476	0.0013831	-0.0004654	-7.61e-06
	2.8	0.360053	0.208116	0.0902147	0.032863	0.00944391	0.00673774			2.8	-0.000898	-0.0009006	0.00111012	0.00142642	-0.0005392	-6.476e-05
	3	0.37717	0.220919	0.0966927	0.0356712	0.00984475	0.00707724			3	-0.0013382	-0.0011175	0.00098606	0.00144699	-0.0008216	-0.000116
	3.2	0.392945	0.232614	0.10291	0.0380241	0.0101706	0.00674455			3.2	-0.0008445	-0.0011496	0.00120143	0.00165285	-0.0003885	0.00021753
	3.4	0.407713	0.244129	0.108813	0.0402532	0.0103712	0.0065116			3.4	-0.0011818	-0.0013346	0.0008267	0.00100216	-0.0006586	-6.557e-05
	3.6	0.422504	0.256378	0.115437	0.0430265	0.0117751	0.00728239			3.6	-0.0016243	-0.0017682	0.00010033	0.00052059	-0.0013736	-0.0006559
	3.8	0.436029	0.267642	0.121039	0.0453259	0.0124238	0.00741037			3.8	-0.0022112	-0.0019806	-0.0008945	-0.0004772	-0.0020344	-0.0010974
	4	0.448442	0.278211	0.126623	0.0474497	0.013136	0.00753325			4	-0.0025286	-0.002262	-0.0008019	-0.0005351	-0.0026524	-0.0009765
	4.2	0.461006	0.289109	0.132373	0.0499783	0.014148	0.0078608			4.2	-0.0018295	-0.0020178	-0.0005862	0.00027848	-0.0023613	-0.0007847
	4.4	0.473236	0.299864	0.138463	0.0523889	0.0152681	0.00834179			4.4	-0.0018373	-0.0022398	-0.0005179	-0.0001212	-0.0024262	-0.0005346
	4.6	0.484509	0.310075	0.144154	0.0546122	0.016524	0.00875657			4.6	-0.0020552	-0.0022547	-0.0006723	-0.0004004	-0.0026201	-0.0005126
	4.8	0.494798	0.319979	0.149554	0.0569596	0.0171823	0.00896688			4.8	-0.0019953	-0.0016404	-0.0004163	-0.0006044	-0.0018161	-0.0005418
	5	0.505018	0.329697	0.155391	0.0591756	0.0181031	0.00925636			5	-0.0014909	-0.0009055	-0.0001178	-0.0004811	-0.001252	0.00029071
	5.2	0.514546	0.339281	0.160467	0.0608047	0.0189027	0.00934585			5.2	-0.0010879	-0.0005697	0.00030829	-0.0003544	-0.0010461	0.00061598
	5.4	0.5242	0.349048	0.166342	0.0638224	0.0202138	0.00994818			5.4	-0.0007766	-0.0001753	0.00055752	-0.0002431	-0.0010023	0.00116414
	5.6	0.533326	0.358037	0.171602	0.0662957	0.0210765	0.0104553			5.6	-0.0003305	0.00024969	0.00041489	-0.0003233	-0.0007364	0.00102937
	5.8	0.541636	0.366755	0.177247	0.0684967	0.0220166	0.0108616			5.8	-0.0010093	1.363e-05	6.418e-05	-0.0008163	-0.0007672	0.00048388
	6	0.54933	0.374803	0.182443	0.0706522	0.0227461	0.0110174			6	-0.000981	0.00010655	-0.0001049	-0.0007909	-0.0010546	-0.0001336
	6.2	0.556096	0.381928	0.186815	0.0722828	0.0228105	0.0104829			6.2	-0.0011315	0.00026435	0.00016954	-0.0005922	-0.0006014	-0.0004144
	6.4	0.563752	0.390107	0.192361	0.0749065	0.0238157	0.010891			6.4	-0.0010186	0.0003196	0.0006075	-0.0002976	0.000156	-0.0005704
	6.6	0.570931	0.397904	0.197615	0.0771311	0.0247748	0.0113187			6.6	-0.0012403	0.00020063	0.00027951	-0.000365	0.000185	-0.0010263
	6.8	0.578011	0.405961	0.202969	0.0795051	0.0258496	0.0118622			6.8	-0.0011436	9.254e-05	4.447e-05	-0.0002038	0.00031303	-0.0011476
	7	0.584831	0.413452	0.208181	0.0818684	0.0265291	0.0119822			7	-0.0011926	-0.0002164	-0.000199	-0.0005567	0.00046113	-0.0012857
	7.2	0.590773	0.4203	0.213009	0.083996	0.027003	0.011863			7.2	-0.0014584	-0.0005631	-0.0008061	-0.0007784	0.00039147	-0.0017892
	7.4	0.596682	0.428175	0.218083	0.0862618	0.0276804	0.0125359			7.4	-0.0021736	-0.0009427	-0.0015044	-0.0011645	-0.000192	-0.0025129
	7.6	0.602568	0.435502	0.222796	0.0883475	0.0285483	0.0131159			7.6	-0.0023069	-0.0018924	-0.0019133	-0.0015145	-0.000837	-0.0023362
	7.8	0.607605	0.441925	0.226973	0.0897672	0.0291043	0.0135428			7.8	-0.0028789	-0.0028811	-0.0022677	-0.0019971	-0.0014667	-0.0029236
	8	0.612954	0.448481	0.231967	0.0920154	0.0303675	0.0137703			8	-0.0020967	-0.0032059	-0.0016414	-0.0012007	-0.0016027	-0.0026044
	8.2	0.618121	0.455038	0.236388	0.0944233	0.0311639	0.0143062			8.2	-0.0020838	-0.0032445	-0.0019018	-0.0011858	-0.0013508	-0.0022393
	8.4	0.6231	0.461368	0.241319	0.0962418	0.0318969	0.0147617			8.4	-0.0020171	-0.0035015	-0.0020872	-0.0015977	-0.0014852	-0.0022104
	8.6	0.627874	0.46761	0.246292	0.0984467	0.0332751	0.0151254			8.6	-0.0015968	-0.0030993	-0.0017733	-0.0013253	-0.0013853	-0.0017974
	8.8	0.632438	0.47365	0.250822	0.100725	0.0340327	0.0155148			8.8	-0.0017819	-0.003092	-0.0016189	-0.0013187	-0.0014294	-0.001388
	9	0.637449	0.479824	0.255856	0.10306	0.0351783	0.0159814			9	-0.0017309	-0.0034245	-0.0017494	-0.0010817	-0.0016799	-0.0013042
	9.2	0.642199	0.485632	0.260307	0.10546	0.0358241	0.0162796			9.2	-0.002136	-0.003882	-0.0022239	-0.0013439	-0.0022576	-0.0013945
	9.4	0.646874	0.491074	0.26484	0.10822	0.0369674	0.0170448			9.4	-0.0023223	-0.0039227	-0.002332	-0.0014832	-0.0026557	-0.0013754
	9.6	0.651122	0.496208	0.269391	0.110003	0.0377313	0.0171477			9.6	-0.002294	-0.0037518	-0.0024346	-0.0014235	-0.0026187	-0.0016533
	9.8	0.655004	0.501038	0.273916	0.111929	0.0385083	0.0175025			9.8	-0.003121	-0.003614	-0.0024983	-0.0011038	-0.0029632	-0.0019034
	10	0.658862	0.506023	0.27806	0.113874	0.0391571	0.017363			10	-0.0034847	-0.0032965	-0.0028102	-0.0010157	-0.0030421	-0.0024186
	10.2	0.663128	0.511171	0.282121	0.11613	0.040282	0.0177415			10.2	-0.0040591	-0.0035292	-0.002888	-0.0009158	-0.0028089	-0.0022882
	10.4	0.66702	0.516254	0.28638	0.118426	0.0411218	0.0179392			10.4	-0.004289	-0.0030972	-0.0028064	-0.0005372	-0.0024959	-0.0021878
	10.6	0.670952	0.521317	0.290644	0.12052	0.0425408	0.0185645			10.6	-0.0044602	-0.0032053	-0.0031325	-0.0008858	-0.0028022	-0.0023423
	10.8	0.675018	0.526725	0.2948	0.122723	0.0433738	0.018603			10.8	-0.0039795	-0.0026059	-0.0029884	-0.000348	-0.0025086	-0.0015776
	11	0.67844	0.531168	0.298619	0.124299	0.0436678	0.0186904			11	-0.0041137	-0.0030161	-0.0033584	-0.0005686	-0.0027134	-0.0014763
	11.2	0.681311	0.53566	0.302107	0.126122	0.0441017	0.0193042			11.2	-0.004166	-0.0027941	-0.003346	-0.000228	-0.0028083	-0.001458
	11.4	0.684767	0.540492	0.305989	0.127988	0.0448127	0.0199175			11.4	-0.0039135	-0.0031169	-0.0029944	-0.0004998	-0.0029114	-0.0014659
	11.6	0.687755	0.544629	0.309853	0.129814	0.045459	0.0202206			11.6	-0.0031717	-0.0032547	-0.0023879	-0.0007144	-0.0026913	-0.000987
	11.8	0.691111	0.548774	0.313722	0.131873	0.0463447	0.0204906			11.8	-0.0031311	-0.0033598	-0.0022122	-0.0008156	-0.0022513	-0.0010112
	12	0.694098	0.553032	0.318103	0.134487	0.0475435	0.0206539			12	-0.002505	-0.0028077	-0.0018439	-0.0001881	-0.0015688	-0.0003906
	12.2	0.696934	0.557248	0.321882	0.136935	0.0481899	0.0204773			12.2	-0.0019854	-0.0024201	-0.0018865	-0.0004348	-0.000819	0.0002047
	12.4	0.70035	0.561549	0.326333	0.139022	0.049209	0.0212413			12.4	-0.0014653	-0.0026077	-0.0018664	-0.0008108	-0.000835	0.00023361
	12.6	0.703725	0.565961	0.330583	0.141554	0.0504964	0.0216947			12.6	-0.0014221	-0.0019562	-0.001374	-0.0004197	-0.0001034	0.00107593
	12.8	0.706745	0.569644	0.334385	0.143854	0.0511833	0.0216554			12.8	-0.001692	-0.0022585	-0.0019112	-0.000975	-0.0003455	0.00058536
	13	0.709446	0.573295	0.338092	0.145921	0.0520656	0.0218853			13	-0.0019248	-0.0027337	-0.0024254	-0.0015195	-0.0008352	-0.000183
	13.2	0.711577	0.577106	0.341545	0.147817	0.052562	0.0220357			13.2	-0.0018519	-0.0024787	-0.0024636	-0.0018536	-0.0009646	-0.0004356
	13.4	0.714091	0.580444	0.344807	0.149196	0.0531098	0.0219981			13.4	-0.0016866	-0.0020985	-0.0026966	-0.0020034	-0.0007822	-0.0007732
	13.6	0.717006	0.584666	0.348481	0.151045	0.0538429	0.0224873			13.6	-0.0020889	-0.002077	-0.0029101	-0.0026025	-0.0009417	-0.001422
	13.8	0.719505	0.588006	0.351557	0.152743	0.0544564	0.0225153			13.8	-0.0027466	-0.0021625	-0.0032733	-0.0031169	-0.0011982	-0.0025101
	14	0.722055	0.591359	0.355161	0.154653	0.0551014	0.0224244			14	-0.0032311	-0.0025793	-0.0041928	-0.0035255	-0.0016333	-0.0031319
	14.2	0.72493	0.594582	0.358598	0.156624	0.0558421	0.0228175			14.2	-0.0037271	-0.0030082	-0.0047479	-0.0039368	-0.0020091	-0.00325
	14.4	0.727155	0.597829	0.362184	0.158321	0.0560708	0.022797			14.4	-0.0035705	-0.0025322	-0.0045863	-0.0036942	-0.0018323	-0.0033666
	14.6	0.730235	0.601567	0.366149	0.160688	0.0574529	0.0237101			14.6	-0.0036198	-0.0032131	-0.0046854	-0.004262	-0.0024332	-0.0038109
	14.8	0.733139	0.605214	0.369755	0.162476	0.0581211	0.0240649			14.8	-0.0030915	-0.002917	-0.0044804	-0.003831	-0.002361	-0.0033025
	15	0.73515	0.607845	0.3729	0.163767	0.0586004	0.0245511			15	-0.0031285	-0.0033117	-0.0044551	-0.0038895	-0.0027678	-0.0038545
	15.2	0.737684	0.611036	0.376655	0.16552	0.0593721	0.0251223			15.2	-0.0026188	-0.0030517	-0.003573	-0.0035717	-0.0025156	-0.0039233
	15.4	0.740042	0.613861	0.380155	0.16672	0.0595103	0.0252529			15.4	-0.0022304	-0.0031648	-0.0034992	-0.0035948	-0.0025203	-0.0040564
	15.6	0.741916	0.616605	0.383731	0.168579	0.0603352	0.0253765			15.6	-0.0015824	-0.0025338	-0.0028238	-0.0029775	-0.0019483	-0.0038884
	15.8	0.744032	0.619373	0.387045	0.170641	0.0611917	0.0259407			15.8	-0.0014387	-0.0020951	-0.0023738	-0.0019832	-0.0012244	-0.0032214
	16	0.745678	0.622278	0.390514	0.172521	0.0619852	0.0260955			16	-0.0009982	-0.0016789	-0.0019059	-0.0012564	-0.0006905	-0.0027124
	16.2	0.747646	0.625597	0.3939	0.174637	0.0628069	0.0263989			16.2	-0.0003807	-0.0018205	-0.0016474	-0.0010046	-7.44e-06	-0.0021365
	16.4	0.749683	0.62887	0.397465	0.176556	0.0637638	0.0273129			16.4	-0.0005914	-0.0017232	-0.0015562	-0.0006977	-0.0002037	-0.0020475
	16.6	0.751208	0.632049	0.400417	0.178214	0.0647998	0.0274658			16.6	-0.0005456	-0.0012415	-0.0010213	-0.0001816	0.00032527	-0.0017207
	16.8	0.752195	0.634075	0.402958	0.179534	0.0650503	0.0272234			16.8	-0.0003275	-0.0017016	-0.001075	-0.0002213	-9.612e-05	-0.0023518
	17	0.753749	0.636734	0.405827	0.181176	0.0657383	0.0277155			17	-0.0005059	-0.0019936	-0.0008683	-0.0002549	-0.0007405	-0.0024666
	17.2	0.754875	0.639449	0.40843	0.182542	0.0658809	0.0278549			17.2	-4.728e-05	-0.0016948	-0.0004779	-0.0003324	-0.0002796	-0.002505
	17.4	0.756618	0.641852	0.410818	0.183958	0.066064	0.027633			17.4	-0.0003456	-0.0022121	-0.0009093	-0.0007124	-0.0003617	-0.0027004
	17.6	0.757906	0.64442	0.413418	0.185864	0.0664009	0.0277948			17.6	-0.0013105	-0.0032344	-0.0013534	-0.0015027	-0.0008631	-0.0032526
	17.8	0.75952	0.646459	0.416828	0.187693	0.0670618	0.0275734			17.8	-0.0014659	-0.0038155	-0.0016583	-0.0018653	-0.0008979	-0.003421
	18	0.761775	0.64943	0.420401	0.189983	0.0682022	0.0283591			18	-0.0016147	-0.0039294	-0.0019346	-0.0020955	-0.0010351	-0.0031371
	18.2	0.763783	0.652103	0.42362	0.191855	0.0692709	0.028864			18.2	-0.0016042	-0.0042072	-0.0019748	-0.0024945	-0.0015583	-0.0033009
	18.4	0.765968	0.654613	0.42663	0.193686	0.070255	0.02934			18.4	-0.0017109	-0.00446	-0.0022055	-0.0028002	-0.0020771	-0.0033431
	18.6	0.768423	0.657341	0.430247	0.196015	0.0719537	0.0301631			18.6	-0.0020546	-0.0048203	-0.0026183	-0.0034147	-0.0027137	-0.0036606
	18.8	0.770697	0.659649	0.433482	0.197671	0.0728532	0.0304522			18.8	-0.0022681	-0.0049367	-0.0029951	-0.0034976	-0.0026932	-0.003762
	19	0.772376	0.661698	0.43597	0.199273	0.0737171	0.0306675			19	-0.0027441	-0.0050276	-0.0030231	-0.003527	-0.0029941	-0.0043236
	19.2	0.774594	0.663757	0.438852	0.201083	0.0746868	0.0310465			19.2	-0.0031516	-0.004959	-0.0032059	-0.00364	-0.0034164	-0.0044158
	19.4	0.776879	0.666606	0.441776	0.2031	0.0759959	0.0318018			19.4	-0.0033395	-0.0049107	-0.0035601	-0.0038383	-0.0035356	-0.0046498
	19.6	0.778447	0.669084	0.444691	0.205455	0.0775909	0.0321253			19.6	-0.0031612	-0.004309	-0.0032272	-0.0032818	-0.0030702	-0.0043376
	19.8	0.780419	0.671636	0.447586	0.207628	0.0788642	0.0327355			19.8	-0.0037692	-0.0041845	-0.0031974	-0.0029768	-0.0029068	-0.0037087
	20	0.781985	0.674078	0.450285	0.209128	0.0795988	0.0324938			20	-0.0035404	-0.0036557	-0.0027599	-0.0027883	-0.0022563	-0.0032731
	20.2	0.783224	0.676404	0.452772	0.211174	0.0803273	0.032728			20.2	-0.003357	-0.0035006	-0.0027443	-0.0023685	-0.0016338	-0.002948
	20.4	0.784857	0.679022	0.45556	0.212974	0.0814585	0.0331186			20.4	-0.0032376	-0.0026102	-0.002602	-0.0022805	-0.0017266	-0.003001
	20.6	0.785886	0.680952	0.457608	0.214287	0.0821167	0.033156			20.6	-0.0030733	-0.002445	-0.0023196	-0.0021352	-0.001487	-0.0026447
	20.8	0.786383	0.682206	0.459453	0.215285	0.081735	0.0327144			20.8	-0.0024642	-0.0023544	-0.0020237	-0.0017391	-0.0012533	-0.0023778
	21	0.787768	0.684681	0.461967	0.2169	0.0823219	0.0331142			21	-0.002257	-0.0020103	-0.0020099	-0.001767	-0.00129	-0.0021764
	21.2	0.788532	0.686659	0.464427	0.21826	0.0828281	0.0329822			21.2	-0.0021256	-0.0021372	-0.0023311	-0.0023696	-0.0009823	-0.0022256
	21.4	0.789474	0.688613	0.466901	0.219936	0.0832513	0.0326081			21.4	-0.0024099	-0.0024588	-0.002669	-0.0023875	-0.0005463	-0.0017938
	21.6	0.79043	0.6904	0.469358	0.221586	0.0837345	0.0329089			21.6	-0.0027951	-0.0028475	-0.0035146	-0.0029895	-0.0011751	-0.0020648
	21.8	0.791861	0.692534	0.472142	0.223247	0.0848503	0.0333968			21.8	-0.0021629	-0.0026522	-0.0035641	-0.0030523	-0.0014919	-0.001677
	22	0.793294	0.694526	0.474508	0.224724	0.0860043	0.0337227			22	-0.0018391	-0.0022624	-0.0034062	-0.0027812	-0.0016582	-0.0015463
	22.2	0.794081	0.695868	0.476666	0.225918	0.0868212	0.0339782			22.2	-0.0014507	-0.002101	-0.0031396	-0.0022639	-0.0018426	-0.0013197
	22.4	0.795133	0.697342	0.478772	0.227482	0.0872928	0.0344371			22.4	-0.0018367	-0.0020234	-0.0034569	-0.0024569	-0.0019008	-0.0015354
	22.6	0.796226	0.69943	0.481372	0.229138	0.0881734	0.0348868			22.6	-0.0022	-0.0019537	-0.0031196	-0.0022372	-0.0015821	-0.0016262
	22.8	0.79714	0.700837	0.483345	0.23032	0.088592	0.0348732			22.8	-0.002449	-0.0017441	-0.0025495	-0.0018209	-0.0013468	-0.0015837
	23	0.798614	0.702696	0.486025	0.232294	0.0899501	0.0357135			23	-0.0023868	-0.0013837	-0.0020398	-0.0013414	-0.0013079	-0.0013396
	23.2	0.80055	0.704657	0.488532	0.234692	0.0910737	0.0361646			23.2	-0.0025161	-0.0015324	-0.0021735	-0.0013608	-0.0015339	-0.0014334
	23.4	0.802553	0.707213	0.491193	0.237056	0.0923124	0.0367427			23.4	-0.0023327	-0.0014413	-0.001827	-0.001032	-0.0010942	-0.0014507
	23.6	0.803292	0.708721	0.49334	0.238354	0.0927072	0.0363739			23.6	-0.0024805	-0.0010548	-0.0016187	-0.0005995	-0.0009397	-0.0012247
	23.8	0.80493	0.710643	0.495812	0.239897	0.093294	0.0366537			23.8	-0.0024183	-0.0010287	-0.0015891	-0.0007725	-0.0009369	-0.0010724
	24	0.805755	0.712021	0.497654	0.241048	0.0933602	0.0363171			24	-0.0017344	-0.0008403	-0.0009075	-0.000474	-7.165e-05	-0.0007577
	24.2	0.807018	0.713732	0.500301	0.24292	0.0940201	0.0366386			24.2	-0.0018696	-0.0011583	-0.0013428	-0.0004544	-6.659e-05	-0.0013285
	24.4	0.808487	0.715652	0.502847	0.244432	0.0950904	0.0367633			24.4	-0.0016782	-0.0007521	-0.0009194	-0.0004541	0.00011354	-0.0010541
	24.6	0.809585	0.716906	0.505026	0.245948	0.0954353	0.0367593			24.6	-0.0019114	-0.0009515	-0.0002791	-0.0002544	0.0003231	-0.0009997
	24.8	0.810833	0.718413	0.507183	0.247855	0.0955831	0.0368206			24.8	-0.0017856	-0.0010729	-0.0001689	-0.0004149	0.00028221	-0.001318
	25	0.81221	0.720489	0.509831	0.249564	0.096635	0.0371292			25	-0.0020836	-0.001289	-0.000212	-0.0007409	0.00010827	-0.0014061
	25.2	0.813457	0.72184	0.512418	0.251125	0.0973201	0.037			25.2	-0.0021964	-0.0018298	-0.0009272	-0.0013553	-0.000205	-0.0012486
	25.4	0.814233	0.722948	0.514247	0.252316	0.0976319	0.0367357			25.4	-0.002092	-0.0020479	-0.0011885	-0.0015155	-0.000292	-0.0013825
	25.6	0.815268	0.72382	0.515944	0.252991	0.0980369	0.0365237			25.6	-0.0024063	-0.0026939	-0.0020682	-0.0024409	-0.0014032	-0.0019429
	25.8	0.816414	0.724987	0.51801	0.25407	0.0988516	0.0364462			25.8	-0.0020686	-0.0027565	-0.0018707	-0.0022741	-0.0013193	-0.001409
	26	0.817878	0.726419	0.520392	0.25559	0.0998392	0.0367724			26	-0.0020486	-0.0026945	-0.0015602	-0.0026128	-0.0012288	-0.0013318
	26.2	0.81886	0.72778	0.522344	0.256641	0.0999865	0.0371462			26.2	-0.0022883	-0.0023781	-0.0014565	-0.0026348	-0.0011333	-0.0012546
	26.4	0.819704	0.729024	0.524129	0.257594	0.100337	0.0373764			26.4	-0.0025341	-0.0024655	-0.0018303	-0.0028683	-0.001287	-0.0013
	26.6	0.820281	0.730279	0.525775	0.258762	0.100936	0.037344			26.6	-0.0029051	-0.0025876	-0.001814	-0.0033961	-0.0015252	-0.0012
	26.8	0.821536	0.731735	0.527967	0.260217	0.101826	0.0377927			26.8	-0.0029845	-0.0027166	-0.0022268	-0.0036989	-0.0021283	-0.0014395
	27	0.823324	0.733662	0.53048	0.262732	0.103363	0.0389439			27	-0.0030421	-0.0029527	-0.0030159	-0.0041233	-0.0028229	-0.001641
	27.2	0.824237	0.734849	0.531753	0.264418	0.103752	0.0392697			27.2	-0.0033603	-0.00326	-0.0037422	-0.0045899	-0.0035018	-0.0021687
	27.4	0.825609	0.73653	0.533602	0.265915	0.104777	0.0399124			27.4	-0.0032989	-0.0031362	-0.0039356	-0.0049236	-0.0037081	-0.0023144
	27.6	0.826122	0.738036	0.535369	0.267491	0.105366	0.0403713			27.6	-0.0033037	-0.0030457	-0.0043301	-0.0052179	-0.0035083	-0.0022469
	27.8	0.827376	0.739845	0.537632	0.269608	0.105924	0.0411893			27.8	-0.0030129	-0.0029215	-0.0043847	-0.0051525	-0.0032002	-0.0019086
	28	0.828663	0.741428	0.540035	0.271766	0.106908	0.0415979			28	-0.003078	-0.0030969	-0.0043002	-0.0051834	-0.0026499	-0.0021306
	28.2	0.830093	0.743095	0.542704	0.273991	0.108077	0.04245			28.2	-0.0039289	-0.0033853	-0.0046348	-0.0053906	-0.002987	-0.0024808
	28.4	0.831297	0.74404	0.54463	0.275845	0.109147	0.0428988			28.4	-0.0035897	-0.0026571	-0.0038378	-0.0049014	-0.0022709	-0.0016179
	28.6	0.832229	0.745438	0.546596	0.277999	0.109429	0.0434624			28.6	-0.0037821	-0.0030899	-0.0034573	-0.0045634	-0.0020414	-0.0017793
	28.8	0.832852	0.746542	0.548154	0.279411	0.109682	0.0436441			28.8	-0.0036262	-0.0035981	-0.0037377	-0.0046363	-0.0020554	-0.00193
	29	0.83336	0.747885	0.550125	0.280318	0.110126	0.0437701			29	-0.0033285	-0.0037103	-0.0036439	-0.0042117	-0.0018887	-0.0016244
	29.2	0.834053	0.748636	0.552011	0.281671	0.110229	0.0439545			29.2	-0.0032852	-0.0036502	-0.0037774	-0.0041018	-0.0020193	-0.0019071
	29.4	0.834915	0.749901	0.554245	0.282882	0.111008	0.0441268			29.4	-0.0036455	-0.0036603	-0.0035884	-0.0041261	-0.001911	-0.0020278
	29.6	0.836075	0.750913	0.556375	0.284142	0.111531	0.0443252			29.6	-0.0039512	-0.0034827	-0.0029688	-0.0039648	-0.0016711	-0.0015897
	29.8	0.83716	0.752112	0.558273	0.285693	0.112156	0.0448722			29.8	-0.0038252	-0.0028044	-0.0020713	-0.0033548	-0.0010368	-0.0009684
	30	0.837944	0.75326	0.559875	0.286789	0.112512	0.0445135			30	-0.0037083	-0.00258	-0.0016857	-0.0032354	-0.001321	-0.0013237
	30.2	0.838302	0.754904	0.561531	0.287754	0.113064	0.0446806			30.2	-0.0039872	-0.0024445	-0.0014287	-0.003021	-0.0015812	-0.0020109
	30.4	0.838634	0.755869	0.562998	0.289205	0.113928	0.0443839			30.4	-0.0040057	-0.0028084	-0.0014911	-0.0030802	-0.0019708	-0.0025556
	30.6	0.839488	0.75696	0.565009	0.290763	0.11472	0.0444545			30.6	-0.0038991	-0.0026055	-0.0012492	-0.0033397	-0.0024909	-0.0029981
	30.8	0.840719	0.758567	0.567106	0.292177	0.115718	0.0454324			30.8	-0.0037759	-0.0027257	-0.0012668	-0.0032302	-0.0031267	-0.0034133
	31	0.84126	0.759445	0.568482	0.293842	0.116276	0.0456193			31	-0.003544	-0.002227	-0.0011095	-0.0029613	-0.0029075	-0.0033361
	31.2	0.842143	0.760299	0.569791	0.295103	0.116831	0.0457267			31.2	-0.0033237	-0.0021424	-0.0010015	-0.0028729	-0.0027697	-0.0033119
	31.4	0.843256	0.762042	0.571692	0.296827	0.11806	0.0462819			31.4	-0.003304	-0.0019343	-0.000723	-0.0030212	-0.0021988	-0.0030694
	31.6	0.843959	0.762944	0.573149	0.2982	0.118692	0.0463274			31.6	-0.0033209	-0.002199	-0.0007145	-0.0032543	-0.002116	-0.0029624
	31.8	0.844952	0.764196	0.575188	0.299711	0.119365	0.0465432			31.8	-0.003486	-0.0023543	-0.0009258	-0.0035753	-0.0021338	-0.0031551
	32	0.846073	0.76554	0.577248	0.301098	0.120682	0.0470364			32	-0.0036222	-0.0029047	-0.0009921	-0.0042098	-0.0023582	-0.0035786
	32.2	0.847151	0.766716	0.579016	0.302556	0.121744	0.0474024			32.2	-0.0037352	-0.0032375	-0.0014076	-0.0044859	-0.0025601	-0.0030101
	32.4	0.8483	0.767347	0.580482	0.30402	0.122313	0.0479245			32.4	-0.0034153	-0.0032312	-0.0014293	-0.0042924	-0.002303	-0.0028861
	32.6	0.848843	0.768433	0.58201	0.305588	0.122203	0.0478646			32.6	-0.0032297	-0.003994	-0.0016031	-0.0048143	-0.0021577	-0.0028357
	32.8	0.849695	0.769259	0.583773	0.306718	0.123032	0.0480876			32.8	-0.0030702	-0.0039951	-0.0019337	-0.0047945	-0.0021695	-0.0025849
	33	0.850658	0.770171	0.585326	0.308106	0.123901	0.0482639			33	-0.0035144	-0.0038247	-0.0019679	-0.0046177	-0.0025387	-0.0023819
	33.2	0.851732	0.771425	0.587103	0.310072	0.12486	0.048902			33.2	-0.0040965	-0.0041318	-0.0020387	-0.004821	-0.0025685	-0.0022571
	33.4	0.852717	0.772547	0.588756	0.311714	0.126054	0.0492047			33.4	-0.0042863	-0.003921	-0.0021732	-0.004481	-0.0025909	-0.0016626
	33.6	0.853233	0.772994	0.589906	0.313191	0.126819	0.0492932			33.6	-0.0039182	-0.00332	-0.0014874	-0.0035011	-0.0025399	-0.000793
	33.8	0.853668	0.773779	0.591035	0.314155	0.127622	0.0494609			33.8	-0.0039798	-0.0032849	-0.0014921	-0.0032011	-0.0031187	-0.0006962
	34	0.853888	0.7744	0.592227	0.315266	0.128296	0.0491796			34	-0.0042093	-0.0038198	-0.0019031	-0.0032753	-0.0036051	-0.0014219
	34.2	0.854345	0.775549	0.593678	0.316625	0.128883	0.0495381			34.2	-0.0044873	-0.0038673	-0.0017675	-0.0033718	-0.003657	-0.0018561
	34.4	0.854737	0.775588	0.594577	0.317707	0.129248	0.0490832			34.4	-0.0045751	-0.0040402	-0.0019604	-0.003132	-0.0039257	-0.0017946
	34.6	0.855816	0.776403	0.596013	0.318747	0.129807	0.0495938			34.6	-0.0044832	-0.0039598	-0.0021928	-0.0031562	-0.004235	-0.0017165
	34.8	0.856198	0.777111	0.59736	0.319309	0.130276	0.0500965			34.8	-0.0042908	-0.0038848	-0.0020657	-0.0028154	-0.0039566	-0.0017185
	35	0.857214	0.777946	0.598824	0.320548	0.131167	0.0503231			35	-0.0037711	-0.0035644	-0.0016049	-0.0024868	-0.003452	-0.00133
	35.2	0.858617	0.779362	0.600563	0.321953	0.132378	0.0507283			35.2	-0.0034041	-0.0033003	-0.001349	-0.0024554	-0.0033377	-0.0011619
	35.4	0.859227	0.780643	0.602626	0.323345	0.133027	0.0511844			35.4	-0.0032592	-0.0031418	-0.0014038	-0.0024676	-0.0034106	-0.0014332
	35.6	0.859968	0.781317	0.603577	0.323914	0.133283	0.0515929			35.6	-0.0026063	-0.0032375	-0.0013301	-0.0026917	-0.0034764	-0.0017194
	35.8	0.860924	0.78282	0.605821	0.325119	0.13395	0.0522724			35.8	-0.0023104	-0.0035845	-0.001851	-0.0030813	-0.0035133	-0.0023097
	36	0.862047	0.784049	0.60766	0.326439	0.134643	0.0530211			36	-0.0020897	-0.0036972	-0.0020442	-0.0033325	-0.0038839	-0.0025434
	36.2	0.86291	0.784945	0.609039	0.327767	0.135221	0.0532329			36.2	-0.0020425	-0.0035833	-0.0024571	-0.0034613	-0.0038795	-0.0021472
	36.4	0.863937	0.785828	0.610617	0.3293	0.135533	0.0540064			36.4	-0.0024121	-0.0037744	-0.0027273	-0.0038801	-0.0039827	-0.002378
	36.6	0.864858	0.787071	0.612264	0.330774	0.13576	0.0542408			36.6	-0.002311	-0.0036953	-0.0026859	-0.0041629	-0.0036517	-0.002129
	36.8	0.866221	0.788321	0.614068	0.332112	0.13691	0.0548535			36.8	-0.0023147	-0.0034056	-0.0027262	-0.0040391	-0.0036151	-0.0020565
	37	0.866557	0.789129	0.615361	0.33357	0.13757	0.055173			37	-0.0026799	-0.0031255	-0.0024344	-0.0038863	-0.004069	-0.0018992
	37.2	0.867064	0.790401	0.616806	0.335472	0.138209	0.0558729			37.2	-0.0022558	-0.0027204	-0.0022533	-0.0039605	-0.0038233	-0.0013841
	37.4	0.867162	0.791163	0.617911	0.336632	0.139083	0.0562407			37.4	-0.0026631	-0.0023612	-0.002423	-0.0035918	-0.0039694	-0.0014601
	37.6	0.86777	0.792162	0.61979	0.338419	0.140143	0.0570524			37.6	-0.0023996	-0.0020272	-0.0018439	-0.0030133	-0.0035669	-0.0006026
	37.8	0.868539	0.793068	0.621038	0.339741	0.140829	0.05786			37.8	-0.0029309	-0.0020275	-0.0020503	-0.0035232	-0.0035275	-0.0008397
	38	0.868756	0.793559	0.622072	0.340962	0.14099	0.058091			38	-0.0033104	-0.0024302	-0.0023278	-0.003785	-0.0032556	-0.0012883
	38.2	0.869141	0.794544	0.62309	0.342261	0.141392	0.0581394			38.2	-0.0036721	-0.0025668	-0.0023057	-0.0037289	-0.0034325	-0.0014796
	38.4	0.869802	0.795381	0.623883	0.343804	0.141826	0.0583555			38.4	-0.0039697	-0.00311	-0.0022827	-0.0035786	-0.0036764	-0.0016243
	38.6	0.870576	0.79626	0.624865	0.34495	0.142254	0.0585335			38.6	-0.0040706	-0.0032358	-0.0019378	-0.0037338	-0.0036947	-0.0015027
	38.8	0.871406	0.797276	0.626341	0.346187	0.143337	0.0589255			38.8	-0.0039051	-0.0032188	-0.0012712	-0.0033985	-0.0033654	-0.0014246
	39	0.872771	0.798205	0.627237	0.347925	0.144234	0.0591115			39	-0.003579	-0.003056	-0.0012839	-0.0036234	-0.0033997	-0.0012122
	39.2	0.873323	0.799434	0.628676	0.349263	0.145275	0.0593265			39.2	-0.0037155	-0.0032221	-0.0016366	-0.0038693	-0.0038796	-0.0016185
	39.4	0.873708	0.800304	0.629963	0.350429	0.145882	0.059584			39.4	-0.0037664	-0.0036509	-0.0020952	-0.0037015	-0.0039583	-0.0021448
	39.6	0.874018	0.800987	0.630704	0.3512	0.146481	0.0598399			39.6	-0.0036702	-0.003846	-0.0020491	-0.003932	-0.0035788	-0.0024874
	39.8	0.874746	0.801465	0.632127	0.352299	0.147449	0.0596691			39.8	-0.0038781	-0.0043955	-0.002302	-0.0044863	-0.0038725	-0.002757
	40	0.875357	0.802328	0.633353	0.353434	0.147969	0.0593255			40	-0.0038639	-0.0043322	-0.0022319	-0.0038529	-0.00348	-0.002202
	40.2	0.875945	0.803179	0.634538	0.354456	0.149187	0.0589248			40.2	-0.003998	-0.0042908	-0.0021573	-0.0041173	-0.0029888	-0.0018559
	40.4	0.877205	0.804103	0.636052	0.356003	0.150136	0.059425			40.4	-0.004191	-0.0046698	-0.0023936	-0.0046234	-0.003148	-0.0020645
	40.6	0.877854	0.804664	0.637388	0.35672	0.150739	0.0592736			40.6	-0.0043975	-0.0044953	-0.0024165	-0.0047955	-0.0032121	-0.0024622
	40.8	0.878389	0.805584	0.639064	0.357945	0.15176	0.0591477			40.8	-0.0041961	-0.0043423	-0.0024637	-0.0046031	-0.0032768	-0.0029164
	41	0.878666	0.806018	0.64065	0.358862	0.152802	0.0593039			41	-0.0035067	-0.003792	-0.0020512	-0.0040344	-0.0029789	-0.0027965
	41.2	0.879276	0.806939	0.642005	0.359987	0.153729	0.0597355			41.2	-0.0026952	-0.0034791	-0.0019679	-0.0043536	-0.0023445	-0.0029109
	41.4	0.879884	0.808225	0.643691	0.361487	0.15472	0.0607227			41.4	-0.0028973	-0.0037124	-0.0023422	-0.0042245	-0.0018622	-0.0034881
	41.6	0.881186	0.809119	0.64541	0.363228	0.15581	0.0618711			41.6	-0.0019825	-0.0030675	-0.0019628	-0.0040314	-0.0011255	-0.0027746
	41.8	0.881513	0.80987	0.646256	0.364156	0.156176	0.0623978			41.8	-0.0022261	-0.0036251	-0.0024157	-0.0046116	-0.001483	-0.003456
	42	0.88166	0.810622	0.64719	0.365041	0.156268	0.062462			42	-0.0020859	-0.0039154	-0.0024798	-0.0045713	-0.0018436	-0.003562
	42.2	0.882366	0.81185	0.648282	0.366646	0.157059	0.0631679			42.2	-0.0019074	-0.0034924	-0.002122	-0.0043819	-0.0019607	-0.0033014
	42.4	0.88275	0.812819	0.648866	0.36794	0.157131	0.0635989			42.4	-0.0017462	-0.0037436	-0.0016616	-0.0045561	-0.0017812	-0.0028882
	42.6	0.883298	0.813568	0.649679	0.36898	0.157341	0.0638328			42.6	-0.0016958	-0.0036167	-0.001648	-0.0047068	-0.0016841	-0.0023669
	42.8	0.883865	0.814474	0.650899	0.37036	0.158081	0.0643611			42.8	-0.0013107	-0.0035296	-0.0019354	-0.0044355	-0.0017821	-0.0019404
	43	0.884235	0.814932	0.651703	0.371378	0.158391	0.0642033			43	-0.0013771	-0.0030644	-0.0022433	-0.0044003	-0.0022108	-0.0015495
	43.2	0.884636	0.815801	0.653391	0.372554	0.159129	0.0649301			43.2	-0.0015565	-0.0032473	-0.001947	-0.0042259	-0.0025791	-0.0012254
	43.4	0.885213	0.816403	0.65454	0.37388	0.159317	0.065326			43.4	-0.0011095	-0.0025103	-0.0014194	-0.0036866	-0.0019872	-0.0007578
	43.6	0.885798	0.817083	0.656046	0.374985	0.159853	0.0660127			43.6	-0.0009827	-0.00248	-0.0013226	-0.0040716	-0.0021832	-0.0006887
	43.8	0.886659	0.817802	0.65747	0.376284	0.160529	0.0660837			43.8	-0.0016674	-0.0026354	-0.0015538	-0.0045014	-0.002503	-0.0004644
	44	0.887367	0.818755	0.659309	0.377938	0.161293	0.0660338			44	-0.0020883	-0.0025404	-0.0016785	-0.0043278	-0.002325	-0.0001519
	44.2	0.888068	0.818693	0.660196	0.379164	0.161858	0.0659544			44.2	-0.0023419	-0.0025527	-0.0015776	-0.0047795	-0.0025154	-0.000335
	44.4	0.888915	0.819232	0.661335	0.380574	0.162179	0.0664961			44.4	-0.0025525	-0.0031104	-0.0016345	-0.0049578	-0.003263	-0.000966
	44.6	0.889092	0.819511	0.662491	0.381409	0.162394	0.0660775			44.6	-0.0032811	-0.0034126	-0.0019588	-0.00508	-0.0037458	-0.0020298
	44.8	0.889866	0.820164	0.66381	0.382745	0.163221	0.0661369			44.8	-0.0025912	-0.0030363	-0.0017997	-0.0045483	-0.0035997	-0.0021454
	45	0.890562	0.820249	0.664948	0.383911	0.164198	0.0661642			45	-0.0021628	-0.0029877	-0.0015663	-0.0046287	-0.0036056	-0.0019284
	45.2	0.891063	0.820705	0.665844	0.385259	0.16431	0.0659757			45.2	-0.0022795	-0.0029359	-0.0016738	-0.0051425	-0.0036481	-0.0023214
	45.4	0.891558	0.821337	0.666894	0.386432	0.164809	0.0661976			45.4	-0.0024732	-0.0032909	-0.0019516	-0.0050504	-0.0038107	-0.0024707
	45.6	0.892122	0.821666	0.667423	0.387022	0.165638	0.066021			45.6	-0.0024733	-0.0035056	-0.0018527	-0.0053069	-0.0041774	-0.0027386
	45.8	0.892019	0.822339	0.667961	0.387926	0.166203	0.0659019			45.8	-0.0022083	-0.0034605	-0.0016924	-0.0051738	-0.004023	-0.0025774
	46	0.892037	0.823016	0.668656	0.388755	0.166846	0.0657126			46	-0.0018301	-0.0029707	-0.0013486	-0.0047557	-0.0040284	-0.0017874
	46.2	0.893084	0.824181	0.669744	0.39032	0.167944	0.0660972			46.2	-0.0016496	-0.0029795	-0.0014478	-0.0044835	-0.0038688	-0.0016037
	46.4	0.893373	0.824996	0.670464	0.391288	0.16811	0.0657606			46.4	-0.001808	-0.0037359	-0.0018457	-0.0047563	-0.0037879	-0.0016667
	46.6	0.893856	0.825881	0.671207	0.392161	0.16866	0.0657529			46.6	-0.0014037	-0.0034536	-0.0018767	-0.0040465	-0.0035443	-0.001695
	46.8	0.894051	0.826655	0.672156	0.392871	0.169257	0.0657644			46.8	-0.0010294	-0.0035748	-0.0016737	-0.0036128	-0.0036394	-0.0014287
	47	0.89468	0.827271	0.673009	0.393672	0.170387	0.0662844			47	-0.0009361	-0.0034482	-0.0011971	-0.003541	-0.0036174	-0.0011149
	47.2	0.895248	0.827829	0.67362	0.394321	0.171166	0.0668759			47.2	-0.0003867	-0.0033726	-0.0006744	-0.0032724	-0.0027456	-0.0006975
[truncated: 2,763 more rows]

## Sheet: Figure 3
3B
IgM+IgG+IgA
[truncated: 48 more rows]

## Sheet: Figure 4
4B							4C
[truncated: 29 more rows]

[truncated: 3 more sheets: Figure 5, Supplementary Figure 2, Supplementary Figure 3]
